# Supplementary material for: Auditory metabolomics, an approach to identify acute molecular effects of noise trauma
Source: Sci Rep. 2019 Jun 25;9:9273. doi: 10.1038/s41598-019-45385-8 (PMC6592947; doi:10.1038/s41598-019-45385-8)
Supplement: Supplementary file 2 — All data sets [file 41598_2019_45385_MOESM2_ESM.xlsx]

## Sheet: README
Worksheet Name	Description
Figure 1	Data for Figure 1
Figure 2	Data for Figure 2
Figure 3	Data for Figure 3
Figure 4	Data for Figure 4
Figure 5	Data for Figure 5
Exp1-RPLC	Raw data of experiment 1 using RPLC (Dataset A)
Exp2-RPLC	Raw data of experiment 2 using RPLC (Dataset B)
Exp2-HILIC	Raw data of experiment 2 using HILIC (Dataset C)
Exp3-RPLC	Raw data of experiment 3 using RPLC (Dataset D)
Exp3-HILIC	Raw data of experiment 3 using HILIC (Dataset E)

## Sheet: Figure 1
Metabolite	CONTROL_A1	CONTROL_A2	CONTROL_A3	CONTROL_A4	CONTROL_A5	NOISE_A1	NOISE_A2	NOISE_A3	NOISE_A4	NOISE_A5	CONTROL_B1	CONTROL_B2	CONTROL_B4	CONTROL_B5	NOISE_B1	NOISE_B2	NOISE_B5	CONTROL_C1	CONTROL_C2	CONTROL_C3	CONTROL_C4	CONTROL_C5	NOISE_C1	NOISE_C2	NOISE_C3	NOISE_C4	NOISE_C5	CONTROL_D1	CONTROL_D2	CONTROL_D3	CONTROL_D4	CONTROL_D5	NOISE_D1	NOISE_D2	NOISE_D3	NOISE_D4	NOISE_D5	CONTROL_E1	CONTROL_E2	CONTROL_E3	CONTROL_E4	CONTROL_E5	NOISE_E1	NOISE_E2	NOISE_E3	NOISE_E4	NOISE_E5
L-METHIONINE	0.535808	0.155065	0.0229379	1.31916	1.79597	-1.12662	-0.507172	-0.303387	-0.549186	-1.34257	0.244188	-0.12054	1.02073	1.5061	-0.684892	-0.655085	-1.3105	0.934381	0.544348	0.0918243	0.693188	1.48783	-0.894708	-0.406592	-0.189918	-0.243731	-2.01662	0.0945015	0.923814	1.85699	1.22893	-0.14741	-0.795871	-0.894775	-0.756879	-0.679361	-0.829939	-1.35188	0.0591818	0.0217845	0.512343	-1.36596	0.940828	-1.36362	1.03527	0.95673	0.555321
AMINOADIPATE	-1.83761	-0.477077	-0.623018	-0.748825	-0.0130967	0.141188	1.32351	0.196816	1.54785	0.490263	-0.465791	-0.942408	-1.14958	0.154865	0.0737424	1.80934	0.519831	0.319002	0.129966	0.289675	-0.412941	0.00555886	0.331478	-1.44506	-0.370804	-1.1007	2.25383	0.0139411	-1.16556	-0.575332	-0.875549	-0.543758	-0.0234582	0.409238	-0.616046	1.68467	1.69185	-0.441998	-0.808874	-0.791089	0.532873	1.85735	-0.70872	1.56801	-0.299136	-0.0493804	-0.859042
CYTIDINE MONOPHOSPHATE	-0.99706	-0.404716	-0.710297	-0.697722	-0.901596	1.27628	0.97305	-0.314695	-0.0562585	1.83302	-0.416423	0.0682139	-1.26356	-1.06034	1.2436	0.197437	1.23106	NA	NA	NA	NA	NA	NA	NA	NA	NA	NA	0.192708	-1.56504	-1.24813	-1.38417	0.177202	0.72718	0.711252	0.638068	1.00521	0.745719	NA	NA	NA	NA	NA	NA	NA	NA	NA	NA
GUANOSINE 5-MONOPHOSPHATE	-0.317858	-0.31284	-0.317744	-0.314305	-0.316387	-0.317493	-0.316776	2.84605	-0.317976	-0.314665	-0.889139	-0.800872	-0.716041	-0.580725	0.293522	1.39718	1.29608	-0.885682	-0.755264	-0.572581	-0.751444	-0.690623	0.69601	1.67223	-0.61294	0.312325	1.58797	0.391125	-1.43475	-1.44026	-1.42597	0.649604	0.636975	0.423914	0.532984	0.854343	0.81203	-0.760888	-1.20003	-0.980458	-1.25261	0.371201	1.57958	0.671677	0.640156	0.977111	-0.0457498
INOSINE 5-MONOPHOSPHATE	-1.29509	-0.862087	-0.235031	-1.13998	-0.707813	0.828271	0.915178	1.35779	-0.0256714	1.16444	-1.0878	-1.01162	-0.532064	-0.0207436	0.00432326	1.27886	1.36904	NA	NA	NA	NA	NA	NA	NA	NA	NA	NA	0.128961	-1.03456	-1.4965	-1.39854	0.923361	1.02498	0.0631114	0.213432	1.29945	0.276299	NA	NA	NA	NA	NA	NA	NA	NA	NA	NA
INOSINE 5-PHOSPHATE	-0.722989	-0.797529	0.206556	-0.842452	-0.604641	-1.20853	1.28362	1.60548	0.0639243	1.01657	-0.983073	-0.950783	-0.607205	-0.380398	0.256794	1.32955	1.33512	-1.01618	-0.968277	1.01376	-1.01648	-0.0596185	-0.346345	2.03562	-0.504733	0.23732	0.624921	0.162	-1.24625	-1.45825	-1.39109	0.354663	1.3809	0.398289	0.368204	0.777035	0.654494	1.51967	-0.481088	-0.480149	-0.483838	-0.459613	-0.479244	-0.44281	-0.462065	-0.453169	2.22231
L-GLUTAMIC ACID	-0.744422	-0.661942	-0.802106	-0.896967	-0.984649	1.8861	1.08671	0.0965629	0.10933	0.91138	-0.821413	-0.899994	-0.873256	-0.400282	1.40342	1.21792	0.373611	-0.25266	-0.345225	-0.00483958	-1.18767	1.42528	-0.453085	0.625922	-0.0491822	1.66124	-1.41978	0.982438	-1.94071	-1.45021	-0.501078	0.0514473	0.758888	0.623812	0.127976	0.7795	0.567943	-2.07613	-1.23786	1.00368	0.388795	1.25446	0.330833	-0.0613587	0.293167	0.384268	-0.279851
L-TRYPTOPHAN	0.860585	1.07082	0.270666	1.04556	-0.221694	-2.0128	0.625287	-0.449586	-0.0719197	-1.11691	0.321982	-0.16703	1.09202	0.228389	-2.08768	0.503496	0.108829	0.734958	0.728815	0.704503	1.29348	0.484068	-1.36368	-1.28017	-0.168525	-1.39005	0.256606	0.457544	1.24661	-1.41114	0.869602	0.393746	0.396347	0.490352	-1.35654	-1.41103	0.324519	0.6771	1.86065	1.063	0.271852	-0.349167	-0.0141747	-0.276465	-0.929621	-1.43496	-0.868205
L-TYROSINE	0.571685	0.946224	0.551055	1.6948	0.525188	-1.5021	-0.438607	-0.943722	-0.716269	-0.688251	0.219159	0.493215	1.10971	1.04202	-1.48346	-0.34558	-1.03507	NA	NA	NA	NA	NA	NA	NA	NA	NA	NA	0.191487	1.32554	1.90871	0.701773	-0.7177	-1.08197	-0.441255	-0.587748	-0.674179	-0.624655	NA	NA	NA	NA	NA	NA	NA	NA	NA	NA
NAD	-0.46879	-0.775576	-0.0614883	-0.666308	-1.16206	2.19099	0.711419	0.910743	-0.255447	-0.423483	-0.677706	-0.245007	-0.486301	-0.916727	2.04494	0.442581	-0.161775	-0.204242	0.0532336	-0.0159172	-0.13332	-1.91117	0.655466	-0.354015	2.14772	-0.329749	0.0919944	-0.618549	-1.71599	-0.53406	-1.03962	-0.283479	0.409	1.06138	1.33905	0.994574	0.387693	0.0717728	-1.31634	-1.21269	-1.15929	-0.549053	0.444499	0.878355	0.575438	0.762512	1.5048
PYRIDOXAL 5-PHOSPHATE	-0.900615	-0.609909	-0.169222	-0.714717	-0.815336	0.27506	1.74978	-0.739547	0.228597	1.69591	-0.816577	-0.841638	-0.736688	-0.639985	0.377967	1.33487	1.32205	NA	NA	NA	NA	NA	NA	NA	NA	NA	NA	-0.0422512	-1.35956	-1.33491	-1.36603	-0.0350112	0.96109	0.91768	0.606289	0.853145	0.799557	NA	NA	NA	NA	NA	NA	NA	NA	NA	NA
XANTHURENIC ACID	0.936008	1.02871	0.487726	1.10102	-0.229171	-1.83624	0.477225	-0.660303	-0.0711081	-1.23386	0.221748	-0.06766	1.05287	-0.0150802	-2.10157	0.395062	0.514628	NA	NA	NA	NA	NA	NA	NA	NA	NA	NA	-0.410598	1.41609	2.04618	0.530097	-0.728495	-0.441751	-0.253343	-0.667717	-0.668946	-0.821514	1.12416	-0.278424	0.91499	1.28877	0.202876	-2.1673	-0.57736	-0.16865	-0.208383	-0.130681
ADENOSINE	-1.21868	-0.323457	-0.905468	-0.528588	-0.220479	1.88896	-0.172624	1.48028	0.48641	-0.486341	-1.36005	-0.475301	0.288813	0.39378	1.72639	0.233248	-0.80688	NA	NA	NA	NA	NA	NA	NA	NA	NA	NA	0.0365273	-1.58406	-0.633841	-1.38169	0.248473	-0.0233194	0.708906	1.71305	0.818369	0.0975816	NA	NA	NA	NA	NA	NA	NA	NA	NA	NA
ADENOSINE 3,5-DIPHOSPHATE	-0.5354	1.25177	-0.533181	-0.0540211	-1.53336	1.07743	-1.18812	1.33155	-0.17822	0.361547	-0.190551	-0.88175	-0.503594	-1.32332	1.46497	0.775235	0.659017	NA	NA	NA	NA	NA	NA	NA	NA	NA	NA	-0.142806	-1.16923	-0.771162	-0.794512	-0.850182	-0.137237	1.50052	1.75313	0.563581	0.0478991	NA	NA	NA	NA	NA	NA	NA	NA	NA	NA
ADENOSINE 5-DIPHOSPHATE	-1.20418	-0.737488	-0.840891	-0.210934	-0.936757	0.701644	-0.147164	0.533584	0.901841	1.94035	0.378745	-0.335489	-1.8142	-0.194088	1.42823	-0.0715368	0.608339	NA	NA	NA	NA	NA	NA	NA	NA	NA	NA	-0.461748	-1.26252	-0.753119	-1.06956	0.105124	0.604438	0.129467	2.22009	0.386675	0.10115	0.012699	-0.646057	-0.589458	-0.425863	0.466026	2.654	0.00572289	-0.436642	-0.345892	-0.694538
ADENOSINE 5-MONOPHOSPHATE	NA	NA	NA	NA	NA	NA	NA	NA	NA	NA	NA	NA	NA	NA	NA	NA	NA	-1.37306	-1.28217	0.71662	-0.525972	-0.465602	0.0403953	1.40351	-0.538833	0.737386	1.28772	0.239151	-1.4207	-1.42713	-1.36868	0.991565	0.861542	0.416897	0.840878	0.305335	0.561139	-0.510379	-0.342889	-0.441389	-0.417882	-0.509889	2.1654	1.58812	-0.510114	-0.510604	-0.510376
AGMATINE	0.869017	-0.691361	1.30158	-0.53192	1.755	-1.13055	-0.101295	-0.846418	0.193064	-0.817113	0.216405	-0.901423	-0.699329	-0.825774	1.67359	-0.447558	0.984089	NA	NA	NA	NA	NA	NA	NA	NA	NA	NA	-0.462989	0.895832	-0.572692	-1.2859	-1.55491	0.499334	1.07319	-0.496773	0.705752	1.19914	NA	NA	NA	NA	NA	NA	NA	NA	NA	NA
CITRATE	0.513553	0.53913	0.641958	0.723069	0.655662	-1.56864	-1.56359	1.0081	0.120571	-1.06981	1.05004	1.67621	-0.643656	0.121873	-0.607127	-0.882987	-0.714359	NA	NA	NA	NA	NA	NA	NA	NA	NA	NA	-1.04145	1.16911	0.638177	-0.325448	-0.920985	-0.738645	1.513	-0.773788	1.14512	-0.665091	NA	NA	NA	NA	NA	NA	NA	NA	NA	NA
CITRULLINE	NA	NA	NA	NA	NA	NA	NA	NA	NA	NA	NA	NA	NA	NA	NA	NA	NA	0.970443	1.06719	-0.260173	0.338019	1.64927	-0.590912	-0.58331	-0.265247	-0.636298	-1.68898	-0.43155	1.30047	1.0487	1.12405	0.849586	0.0282161	-0.761696	-0.92326	-0.885345	-1.34917	-0.325741	-0.303655	-0.322562	-0.316253	2.846	-0.311076	-0.31765	-0.31452	-0.317774	-0.316768
CYTIDINE 5-DIPHOSPHOCHOLINE	-1.35361	-0.286532	-0.0773196	-1.19843	-0.956336	0.299422	1.03295	0.177371	0.568843	1.79365	-0.771743	0.262006	-1.5616	-0.334856	1.55368	0.3641	0.488412	NA	NA	NA	NA	NA	NA	NA	NA	NA	NA	0.579777	-1.80967	0.652339	-0.680219	-0.901413	-0.215702	0.794514	0.243461	1.68272	-0.345806	NA	NA	NA	NA	NA	NA	NA	NA	NA	NA
CYTOSINE	-0.854811	-0.665916	-0.151343	-0.269128	-1.45282	1.45065	-0.792867	0.707913	0.60882	1.4195	0.938149	-0.791317	-1.69012	-0.34872	0.693456	0.997034	0.201522	NA	NA	NA	NA	NA	NA	NA	NA	NA	NA	-0.833378	-1.13027	1.08123	-1.39863	-0.524552	0.439673	1.09792	0.118287	-0.306592	1.45631	NA	NA	NA	NA	NA	NA	NA	NA	NA	NA
D-FRUCTOSE 6-PHOSPHATE	-0.600801	-0.232265	-0.545028	-0.741048	-0.588062	0.481149	-0.270858	2.63019	0.217477	-0.35075	-0.71597	-0.538907	-1.07289	-0.55327	1.0985	1.57842	0.204115	-0.577318	-0.648112	0.00232414	-0.65162	-0.58812	-0.508862	1.8321	-1.02804	0.607165	1.56049	-0.567762	-0.828623	-0.421078	-0.813905	-0.546822	0.251947	0.236616	0.155105	-0.0550173	2.58954	-0.88628	-0.144053	-0.774741	-0.84175	-0.647609	1.67027	-0.865234	0.0730762	1.24361	1.1727
D-GLUCURONIC ACID	NA	NA	NA	NA	NA	NA	NA	NA	NA	NA	-0.423693	-0.423693	-0.330221	-0.517164	-0.394032	-0.165487	2.25429	0.852972	1.89084	-0.265614	0.860859	0.315909	-0.191315	-1.37563	-0.312662	-0.585109	-1.19025	0.926133	0.104999	-0.849374	0.359348	-0.865105	1.34492	-0.892849	-0.875812	-0.826064	1.57381	-0.11085	2.31768	0.28841	1.06927	-0.251543	-0.851907	-0.640511	-0.64954	-0.382146	-0.788871
D-ORNITHINE	1.27082	0.120101	-0.0949497	0.862156	1.3557	-0.403937	-0.163925	-0.716993	-0.222289	-2.00669	0.441553	-0.993147	-0.762868	1.62635	-0.101228	0.777639	-0.9883	NA	NA	NA	NA	NA	NA	NA	NA	NA	NA	-0.431554	0.240534	1.65313	1.43523	-0.159797	-0.531902	-0.903399	-0.881738	-1.20341	0.782898	NA	NA	NA	NA	NA	NA	NA	NA	NA	NA
DL-ISOCITRIC ACID	0.513553	0.53913	0.641958	0.723069	0.655662	-1.56864	-1.56359	1.0081	0.120571	-1.06981	1.05004	1.67621	-0.643656	0.121873	-0.607127	-0.882987	-0.714359	NA	NA	NA	NA	NA	NA	NA	NA	NA	NA	-1.04145	1.16911	0.638177	-0.325448	-0.920985	-0.738645	1.513	-0.773788	1.14512	-0.665091	NA	NA	NA	NA	NA	NA	NA	NA	NA	NA
FLAVIN ADENINE DINUCLEOTIDE	NA	NA	NA	NA	NA	NA	NA	NA	NA	NA	0.445013	1.78766	-0.897634	0.445013	0.00989249	-0.880725	-0.90922	-0.864821	-0.574558	0.149827	-0.677226	-0.84055	1.20036	1.65666	-0.75655	-0.575759	1.28262	NA	NA	NA	NA	NA	NA	NA	NA	NA	NA	0.822483	-1.52239	-1.34473	-1.36294	0.339042	0.903141	0.658697	0.869945	0.407602	0.229148
GLYCEROL 3-PHOSPHOCHOLINE	-1.12492	-0.356166	-0.83791	-1.60718	-0.183996	1.64676	0.629209	0.640715	0.767476	0.426015	-0.395671	-0.372698	-0.219054	-0.601566	-1.1918	1.32752	1.45327	NA	NA	NA	NA	NA	NA	NA	NA	NA	NA	-0.0659017	2.25275	0.489386	0.757411	0.244879	-0.921481	-0.306713	-0.5668	-1.00999	-0.87354	NA	NA	NA	NA	NA	NA	NA	NA	NA	NA
HYPOTAURINE	-1.30913	2.4895	0.316098	-0.0704919	0.0481301	-0.464128	-0.556818	0.0690307	-0.657841	0.135658	-0.853105	1.00086	-0.125688	-1.31049	1.4246	0.431179	-0.567356	-1.07532	1.7391	1.2556	0.251174	0.411742	-1.53787	-0.575209	0.182601	-0.510823	-0.140989	0.39244	-0.159166	0.400104	2.49722	-0.0198746	-0.981184	-0.423476	-0.912856	-0.137668	-0.655543	-0.534135	2.48531	0.232319	0.280929	0.374253	-1.16423	-0.0421244	-0.503241	-0.656952	-0.472128
INOSINE 5-DIPHOSPHATE	-0.207833	-1.16712	-0.520828	-0.52243	-0.71076	-0.178384	-0.464071	0.257314	1.58772	1.9264	0.0996374	-0.712309	-0.734272	-0.371594	-1.00916	1.18096	1.54674	NA	NA	NA	NA	NA	NA	NA	NA	NA	NA	0.309556	-0.0505071	2.24107	0.477733	0.296345	-1.22917	0.14094	-0.189897	-0.952004	-1.04407	-0.0548716	0.747404	-1.00048	0.0538047	2.06633	0.973322	-0.279792	-0.953063	-0.66352	-0.889131
L-ARGININE	1.56311	0.575641	-1.15978	-1.35741	0.0919112	0.312309	0.468693	0.856081	0.0551821	-1.40573	0.689046	0.605615	-0.728701	1.38766	-0.602745	0.168994	-1.51987	1.19598	0.639808	0.273396	-0.516776	1.81194	-1.29119	-0.24665	-0.632156	-0.0488895	-1.18547	0.82557	1.60534	0.359542	0.945709	0.764626	-0.707544	-1.09933	-0.906962	-0.845054	-0.941904	-0.321875	2.84599	-0.306199	-0.314207	-0.315596	-0.304332	-0.322387	-0.316969	-0.324443	-0.31998
L-ASPARTATE	-0.521025	-0.311178	-0.959134	-0.264269	-0.770004	2.20929	1.37023	-0.0572432	-0.497589	-0.199083	-1.14073	-1.05464	-0.865224	1.31867	0.548935	0.803882	0.389101	-0.909016	0.589939	0.210565	0.715758	0.866249	1.04837	-1.69318	0.184211	0.494993	-1.50789	0.824682	-0.997138	0.190049	-0.867072	-0.437955	-0.0823587	-1.07476	-0.155105	0.35621	2.24345	0.602821	-1.25568	-1.11519	-0.684613	-0.5402	-0.28846	0.590868	-0.190932	0.973907	1.90747
L-CARNITINE	-1.38234	-1.01385	-0.311412	-0.746994	-0.307066	0.662159	0.980644	-0.397987	0.717021	1.79982	0.155029	0.570204	0.697102	-0.813301	-1.90789	0.749151	0.549701	0.681022	1.03399	0.81626	0.481529	0.640528	-1.61198	-1.72315	-0.495612	0.494632	-0.31721	-0.305515	1.91115	1.44775	-1.24424	-0.367827	-1.08391	-0.175236	-0.435969	-0.0262683	0.280062	-1.48441	-2.02258	0.811548	0.892872	0.791808	0.0865751	0.200603	0.323876	-0.241949	0.641658
L-HOMOSERINE	0.301292	0.803808	-0.0628398	-0.987619	2.1225	-0.00735085	-0.280921	0.235455	-0.621717	-1.50261	-0.283947	0.509754	-0.628481	0.737027	1.22562	0.220612	-1.78059	-1.17836	-1.07525	0.0320847	-0.343548	-0.860366	0.247719	0.426759	-0.223917	0.825072	2.1498	-0.228772	0.826774	0.702545	1.75037	0.0511707	-1.52391	-0.956438	-1.11522	0.472124	0.0213494	-0.906633	0.34653	-0.90526	0.479495	1.26288	-0.896521	1.24424	1.18978	-0.907336	-0.907168
L-LEUCINE	1.09947	0.0175414	-0.31094	1.72273	0.322021	-1.67372	-0.354368	0.426451	-0.0189256	-1.23026	0.633631	0.277349	0.982388	0.877824	-1.82123	-0.380559	-0.569401	NA	NA	NA	NA	NA	NA	NA	NA	NA	NA	-0.0261031	-0.0727078	1.72271	1.64819	-0.932099	-0.668756	-0.245394	0.350996	-0.548014	-1.22882	NA	NA	NA	NA	NA	NA	NA	NA	NA	NA
L-ORNITHINE	1.27082	0.120101	-0.0949497	0.862156	1.3557	-0.403937	-0.163925	-0.716993	-0.222289	-2.00669	0.441553	-0.993147	-0.762868	1.62635	-0.101228	0.777639	-0.9883	NA	NA	NA	NA	NA	NA	NA	NA	NA	NA	-0.431554	0.240534	1.65313	1.43523	-0.159797	-0.531902	-0.903399	-0.881738	-1.20341	0.782898	NA	NA	NA	NA	NA	NA	NA	NA	NA	NA
L-PHENYLALANINE	0.925477	0.414807	0.896338	0.798621	0.317274	-2.1218	0.182353	0.358025	-0.571159	-1.19993	0.832433	-0.273782	0.223314	0.82685	-2.06636	0.477785	-0.0202376	0.906824	0.691593	0.665487	0.510344	0.671078	-0.523987	-1.6977	0.508248	0.0370832	-1.76898	0.292904	0.707635	1.20774	0.841842	0.336984	-1.39239	-1.3926	-1.39257	0.432955	0.357494	-0.84723	0.89833	1.65752	1.30599	-0.634953	0.380413	-0.880152	-0.0374006	-0.941427	-0.901097
LINOLEATE	0.582524	-0.871618	-0.776214	-0.589882	-0.651865	1.55774	-0.811478	1.23781	1.12486	-0.801879	-0.684636	-0.449155	0.222618	1.12927	1.30241	-1.51936	-0.00115359	-0.27126	-0.216684	-1.21373	-0.703135	-0.345763	0.382349	-0.894443	2.1658	1.0747	0.0221573	0.908594	1.25274	0.787944	1.08206	-0.354789	-0.313186	0.21719	-1.60349	-0.897202	-1.07987	-0.552673	2.57772	0.374538	0.502903	-0.277781	-0.321787	-0.69049	-0.263341	-0.57482	-0.774265
N-ACETYL-L-ASPARTIC ACID	NA	NA	NA	NA	NA	NA	NA	NA	NA	NA	-0.532999	-0.949245	-0.0888182	-0.187465	-0.992822	1.39974	1.35161	-1.75555	-0.867318	0.336753	-0.538448	0.000151288	1.56266	0.47879	-0.860482	0.806453	0.836986	-0.0883582	-1.80498	-0.946739	-1.07363	0.0495954	1.3781	0.617291	0.452069	1.02039	0.396255	-0.316285	-0.316231	-0.31625	-0.316248	-0.316218	-0.316219	2.84605	-0.316162	-0.316234	-0.316202
N-METHYL-L-GLUTAMATE	-1.0308	-0.480429	-0.480433	-0.810758	-0.339821	-0.487436	1.66054	-0.198347	1.89605	0.271439	-0.895686	-0.5591	-0.951394	-0.270393	0.169939	1.86011	0.64652	-0.468304	-0.407224	-0.255294	-0.75776	-0.493629	0.140986	-0.344895	-0.124245	2.75241	-0.0420468	1.57353	-0.613435	0.291547	-0.643936	-0.691786	-0.337259	-0.985632	-0.597918	1.92899	0.0758987	-0.590294	1.45268	-0.494109	-0.860339	0.303523	-0.634424	-0.916083	-0.69689	1.83868	0.597255
O-ACETYL-L-CARNITINE	-0.804412	-0.542027	-0.242481	-1.12597	-0.46957	1.14773	0.688529	-0.133542	-0.601707	2.08345	-0.379045	-0.375633	2.26779	-0.378772	-0.377408	-0.378453	-0.378475	NA	NA	NA	NA	NA	NA	NA	NA	NA	NA	0.34982	-1.53479	-1.15698	-1.02719	0.228515	0.337525	0.651533	0.965332	1.56837	-0.382144	NA	NA	NA	NA	NA	NA	NA	NA	NA	NA
OXIDIZED GLUTATHIONE	NA	NA	NA	NA	NA	NA	NA	NA	NA	NA	-0.0457303	0.314577	-0.452834	-0.798282	-1.31999	1.72736	0.574897	-1.11333	0.175377	-0.926008	-0.97224	-0.852533	-0.0473225	1.71654	0.13965	0.45776	1.42211	0.0975934	-1.54016	-1.20462	-1.45105	0.371427	0.943564	0.792789	0.689705	0.446353	0.854404	-0.669331	-0.543293	-0.3981	-0.669378	1.13173	-0.669376	-0.66911	-0.669152	1.4268	1.72921
SUCCINATE	-1.16879	-1.10863	1.20132	-0.744881	0.305267	0.257878	1.49817	-0.699271	-0.609691	1.06863	-0.780915	-0.986296	-0.324157	-0.146781	-0.551772	1.17761	1.61231	-1.26604	-1.23965	0.482229	-0.519435	-0.66756	0.115445	1.07919	-0.541187	0.984944	1.57207	0.257665	-1.80137	-0.586265	-1.10933	0.595731	-0.810054	0.634208	1.12433	0.836279	0.858806	-0.310452	-0.316729	2.84604	-0.315807	-0.31684	-0.318497	-0.315181	-0.317176	-0.316507	-0.318852
SUCROSE	-0.829973	-0.90769	0.951509	-0.933683	-0.965394	0.43725	1.7782	-0.566902	1.05042	-0.013733	1.23209	0.876964	1.07803	-0.793847	-0.836675	-0.710851	-0.845709	-0.64523	-0.984071	-0.154371	-0.990706	-0.699982	0.97735	1.91135	-0.760376	0.79016	0.55588	1.61695	-0.501369	-0.502473	-0.507141	-0.430597	-0.479812	-0.490821	-0.496554	-0.352295	2.14411	-1.31154	0.360645	1.27481	0.828008	-0.797493	0.129139	-0.692774	-1.4831	0.65263	1.03968
URACIL	0.00522182	0.26457	0.855451	0.593322	-1.38656	-2.1798	0.3724	0.920333	0.15034	0.404715	1.65194	-0.0614387	-0.975001	-0.0739358	0.625865	0.203069	-1.3705	0.682165	-0.19034	0.961072	-0.178335	1.45304	-2.26386	0.220124	-0.126746	-0.486926	-0.0701943	-0.319977	-0.302673	-0.321845	-0.319376	-0.311907	-0.314699	-0.319693	-0.3204	-0.315435	2.846	0.329245	0.621675	2.08371	0.526811	0.134928	-0.925577	-0.813973	-0.646273	-1.38734	0.0767903
URATE	0.389794	0.9124	-0.707428	0.774013	0.522478	-2.12373	1.26599	-0.351939	-0.635715	-0.0458666	NA	NA	NA	NA	NA	NA	NA	NA	NA	NA	NA	NA	NA	NA	NA	NA	NA	-0.384375	1.2782	2.00886	0.780472	-0.256941	-0.834741	-0.600921	-0.656823	-0.920912	-0.412812	0.597049	0.842313	2.01284	-0.593866	-0.104018	0.16002	-0.203714	-0.385403	-1.71036	-0.614858
XANTHOSINE 5-MONOPHOSPHATE	NA	NA	NA	NA	NA	NA	NA	NA	NA	NA	-1.15411	-0.845158	-0.551523	-0.347571	1.25688	1.36927	0.272215	-0.553781	-0.588459	-0.517412	-0.464646	-0.297599	-0.53038	1.98387	-0.272653	-0.544238	1.7853	0.0173476	-1.5631	-1.34025	-1.23697	0.147014	0.678876	0.792453	0.771325	0.760709	0.9726	NA	NA	NA	NA	NA	NA	NA	NA	NA	NA

## Sheet: Figure 2
Metabolite	log2(Noise/Control)	P-value	Dataset
ADENOSINE	0.09	1.32836	Batch1-RPLC
ADENOSINE	0.139	1.59843	Batch3-RPLC
ADENOSINE-DIPHOSPHOGLUCOSE	-0.927	1.33498	Batch1-RPLC
ADENOSINE-DIPHOSPHOGLUCOSE	-1.117	1.38279	Batch3-RPLC
ADENOSINE 3,5-DIPHOSPHATE	0.411	2.25908	Batch2-RPLC
ADENOSINE 3,5-DIPHOSPHATE	0.492	1.8755	Batch3-RPLC
ADENOSINE 5-DIPHOSPHATE	0.564	2.201	Batch1-RPLC
ADENOSINE 5-DIPHOSPHATE	0.413	1.66134	Batch3-RPLC
ADENOSINE 5-MONOPHOSPHATE	0.925	1.24397	Batch2-HILIC
ADENOSINE 5-MONOPHOSPHATE	0.483	1.10807	Batch3-RPLC
AGMATINE	-0.661	1.00833	Batch1-RPLC
AGMATINE	0.201	1.25735	Batch3-RPLC
AMINOADIPATE	0.427	2.10785	Batch1-RPLC
AMINOADIPATE	0.543	1.02733	Batch2-RPLC
AMINOADIPATE	0.285	1.29697	Batch3-RPLC
CITRATE	-0.613	1.13579	Batch1-RPLC
CITRATE	-1.169	1.07248	Batch2-RPLC
CITRULLINE	-0.454	2.15107	Batch2-HILIC
CITRULLINE	-0.334	2.35232	Batch3-RPLC
CYTIDINE 5-DIPHOSPHOCHOLINE	0.4	2.38164	Batch1-RPLC
CYTIDINE 5-DIPHOSPHOCHOLINE	0.541	1.30583	Batch2-RPLC
CYTIDINE MONOPHOSPHATE	0.799	1.71086	Batch1-RPLC
CYTIDINE MONOPHOSPHATE	1.189	1.63339	Batch2-RPLC
CYTIDINE MONOPHOSPHATE	0.505	1.78331	Batch3-RPLC
CYTOSINE	0.297	1.58939	Batch1-RPLC
CYTOSINE	0.096	1.12616	Batch3-RPLC
D-FRUCTOSE 6-PHOSPHATE	1.712	1.36978	Batch2-RPLC
D-FRUCTOSE 6-PHOSPHATE	0.47	1.22134	Batch3-RPLC
D-GLUCOSAMINE 6-PHOSPHATE	0.994	1.24949	Batch1-RPLC
D-GLUCOSAMINE 6-PHOSPHATE	-0.259	1.71647	Batch3-RPLC
D-GLUCURONIC ACID	-0.327	1.94731	Batch2-HILIC
D-GLUCURONIC ACID	-0.381	1.32112	Batch3-HILIC
D-ORNITHINE	-0.368	1.83594	Batch1-RPLC
D-ORNITHINE	-0.286	1.08661	Batch3-RPLC
DL-ISOCITRIC ACID	-0.613	1.13579	Batch1-RPLC
DL-ISOCITRIC ACID	-1.169	1.07248	Batch2-RPLC
FLAVIN ADENINE DINUCLEOTIDE	0.396	1.03678	Batch2-HILIC
FLAVIN ADENINE DINUCLEOTIDE	0.461	1.17653	Batch3-HILIC
GLYCEROL 3-PHOSPHOCHOLINE	0.55	2.88439	Batch1-RPLC
GLYCEROL 3-PHOSPHOCHOLINE	-1.703	1.7263	Batch3-RPLC
GUANOSINE 5-MONOPHOSPHATE	2.073	1.4593	Batch2-RPLC
GUANOSINE 5-MONOPHOSPHATE	2.467	1.59176	Batch2-HILIC
GUANOSINE 5-MONOPHOSPHATE	0.49	1.28166	Batch3-RPLC
HYPOTAURINE	-0.532	1.22812	Batch3-RPLC
HYPOTAURINE	-0.314	1.05419	Batch3-HILIC
INOSINE 5-DIPHOSPHATE	1.277	1.24321	Batch1-RPLC
INOSINE 5-DIPHOSPHATE	-0.395	1.50724	Batch3-RPLC
INOSINE 5-MONOPHOSPHATE	1.203	3.21983	Batch1-RPLC
INOSINE 5-MONOPHOSPHATE	1.257	1.30461	Batch2-RPLC
INOSINE 5-MONOPHOSPHATE	0.317	1.12971	Batch3-RPLC
INOSINE 5-PHOSPHATE	1.054	1.01189	Batch1-RPLC
INOSINE 5-PHOSPHATE	1.696	1.55611	Batch2-RPLC
INOSINE 5-PHOSPHATE	0.493	1.71647	Batch3-RPLC
L-ARGININE	-0.383	1.62599	Batch2-HILIC
L-ARGININE	-0.729	3.34132	Batch3-RPLC
L-ASPARTATE	0.909	1.01787	Batch1-RPLC
L-ASPARTATE	0.518	1.28584	Batch3-HILIC
L-CARNITINE	0.459	2.04523	Batch1-RPLC
L-CARNITINE	-0.385	1.63433	Batch2-HILIC
L-GLUTAMIC ACID	0.384	2.12866	Batch1-RPLC
L-GLUTAMIC ACID	0.592	1.68487	Batch2-RPLC
L-GLUTAMIC ACID	0.18	1.0304	Batch3-RPLC
L-HOMOSERINE	0.306	1.62233	Batch2-HILIC
L-HOMOSERINE	-0.27	1.3933	Batch3-RPLC
L-LEUCINE	-0.245	1.17934	Batch1-RPLC
L-LEUCINE	-0.263	1.24435	Batch2-RPLC
L-METHIONINE	-0.533	2.13882	Batch1-RPLC
L-METHIONINE	-0.644	1.75647	Batch2-RPLC
L-METHIONINE	-0.844	2.09318	Batch2-HILIC
L-METHIONINE	-0.398	1.90833	Batch3-RPLC
L-ORNITHINE	-0.368	1.83594	Batch1-RPLC
L-ORNITHINE	-0.286	1.08661	Batch3-RPLC
L-PHENYLALANINE	-0.275	1.39394	Batch1-RPLC
L-PHENYLALANINE	-0.738	1.41465	Batch2-HILIC
L-TRYPTOPHAN	-0.379	1.25383	Batch1-RPLC
L-TRYPTOPHAN	-1.046	2.12004	Batch2-HILIC
L-TRYPTOPHAN	-0.213	1.78755	Batch3-HILIC
L-TYROSINE	-0.792	3.40983	Batch1-RPLC
L-TYROSINE	-0.761	1.78357	Batch2-RPLC
L-TYROSINE	-0.208	1.42216	Batch3-RPLC
LINOLEATE	0.243	1.00065	Batch2-HILIC
LINOLEATE	-0.436	2.06596	Batch3-RPLC
METHYLMALEATE	-0.953	1.13466	Batch2-HILIC
METHYLMALEATE	0.343	2.26994	Batch3-HILIC
N-ACETYL-L-ASPARTIC ACID	0.172	1.15727	Batch2-HILIC
N-ACETYL-L-ASPARTIC ACID	0.366	2.1621	Batch3-RPLC
N-METHYL-L-GLUTAMATE	0.441	1.22687	Batch1-RPLC
N-METHYL-L-GLUTAMATE	0.631	1.10574	Batch2-RPLC
NAD	0.422	1.27035	Batch1-RPLC
NAD	0.42	3.05227	Batch3-RPLC
NAD	0.634	2.92812	Batch3-HILIC
O-ACETYL-L-CARNITINE	0.492	1.28092	Batch1-RPLC
O-ACETYL-L-CARNITINE	0.472	1.42251	Batch3-RPLC
OXIDIZED GLUTATHIONE	0.472	1.99225	Batch2-HILIC
OXIDIZED GLUTATHIONE	0.458	1.70224	Batch3-RPLC
PYRIDOXAL 5-PHOSPHATE	1.588	1.2786	Batch1-RPLC
PYRIDOXAL 5-PHOSPHATE	2.22	1.54561	Batch2-RPLC
PYRIDOXAL 5-PHOSPHATE	0.666	2.22192	Batch3-RPLC
SUCCINATE	0.321	1.49013	Batch2-HILIC
SUCCINATE	0.295	1.01646	Batch3-RPLC
SUCROSE	0.533	1.05389	Batch1-RPLC
SUCROSE	0.767	1.54166	Batch2-HILIC
URACIL	-0.19	1.06824	Batch2-HILIC
URACIL	-0.174	2.01941	Batch3-HILIC
URATE	-0.526	1.41896	Batch3-RPLC
URATE	-0.524	1.08497	Batch3-HILIC
URIDINE-MONOPHOSPHATE	0.804	1.39265	Batch1-RPLC
URIDINE-MONOPHOSPHATE	1.03	1.34515	Batch2-RPLC
URIDINE-MONOPHOSPHATE	0.339	1.08608	Batch3-RPLC
XANTHOSINE 5-MONOPHOSPHATE	0.793	1.64936	Batch2-RPLC
XANTHOSINE 5-MONOPHOSPHATE	0.509	1.94769	Batch3-RPLC
XANTHURENIC ACID	-0.436	1.53596	Batch1-RPLC
XANTHURENIC ACID	-0.188	1.01945	Batch3-RPLC
XANTHURENIC ACID	-0.49	1.51813	Batch3-HILIC

## Sheet: Figure 3
Metabolite	Relative Abundance	Condition
L-METHIONINE	1.28447	CONTROL
L-METHIONINE	1.07878	CONTROL
L-METHIONINE	1.06463	CONTROL
L-METHIONINE	1.11011	CONTROL
L-METHIONINE	1.34518	CONTROL
L-METHIONINE	1.24554	CONTROL
L-METHIONINE	1.33737	CONTROL
L-METHIONINE	1.32354	CONTROL
L-METHIONINE	1.2455	CONTROL
L-METHIONINE	1.15728	CONTROL
L-METHIONINE	1.12159	CONTROL
L-METHIONINE	1.26919	CONTROL
L-METHIONINE	1.01762	CONTROL
L-METHIONINE	1.0242	CONTROL
L-METHIONINE	1.19189	CONTROL
L-METHIONINE	1.09131	CONTROL
L-METHIONINE	1.13068	CONTROL
L-METHIONINE	1.34451	CONTROL
L-METHIONINE	1.12788	CONTROL
L-METHIONINE	1.03701	CONTROL
L-METHIONINE	1.31485	CONTROL
L-METHIONINE	1.06729	CONTROL
L-METHIONINE	1.28126	CONTROL
L-METHIONINE	1.20645	CONTROL
L-METHIONINE	1.03483	CONTROL
L-METHIONINE	1.2629	CONTROL
L-METHIONINE	1.21856	CONTROL
L-METHIONINE	1.30695	CONTROL
L-METHIONINE	1.34895	CONTROL
L-METHIONINE	0.863827	NOISE_98dB
L-METHIONINE	0.899927	NOISE_98dB
L-METHIONINE	0.804213	NOISE_98dB
L-METHIONINE	0.83058	NOISE_98dB
L-METHIONINE	0.871292	NOISE_98dB
L-METHIONINE	0.987072	NOISE_98dB
L-METHIONINE	1.05019	NOISE_98dB
L-METHIONINE	0.806647	NOISE_98dB
L-METHIONINE	0.809646	NOISE_98dB
L-METHIONINE	0.881549	NOISE_98dB
L-METHIONINE	0.961526	NOISE_98dB
L-METHIONINE	1.17161	NOISE_98dB
L-METHIONINE	0.731103	NOISE_100dB
L-METHIONINE	0.878951	NOISE_100dB
L-METHIONINE	0.868923	NOISE_100dB
L-METHIONINE	0.811281	NOISE_100dB
L-METHIONINE	0.819494	NOISE_100dB
L-METHIONINE	0.845796	NOISE_100dB
L-METHIONINE	0.907562	NOISE_100dB
L-METHIONINE	0.720371	NOISE_100dB
L-METHIONINE	0.731666	NOISE_100dB
L-METHIONINE	0.754123	NOISE_100dB
L-METHIONINE	0.710501	NOISE_100dB
L-METHIONINE	0.800578	NOISE_110dB
L-METHIONINE	0.768146	NOISE_110dB
L-METHIONINE	0.818332	NOISE_110dB
L-METHIONINE	0.845242	NOISE_110dB
L-METHIONINE	0.787241	NOISE_110dB
L-METHIONINE	0.74369	NOISE_110dB
L-METHIONINE	0.730234	NOISE_110dB
L-METHIONINE	0.754347	NOISE_110dB
L-METHIONINE	0.828159	NOISE_110dB
L-METHIONINE	0.835297	NOISE_110dB
CYTOSINE	0.88079	CONTROL
CYTOSINE	0.855687	CONTROL
CYTOSINE	0.83257	CONTROL
CYTOSINE	0.924608	CONTROL
CYTOSINE	0.897907	CONTROL
CYTOSINE	0.858004	CONTROL
CYTOSINE	0.801561	CONTROL
CYTOSINE	0.882634	CONTROL
CYTOSINE	0.936444	CONTROL
CYTOSINE	0.870636	CONTROL
CYTOSINE	0.899223	CONTROL
CYTOSINE	0.977096	CONTROL
CYTOSINE	0.959271	CONTROL
CYTOSINE	0.895271	CONTROL
CYTOSINE	0.953848	CONTROL
CYTOSINE	0.841393	CONTROL
CYTOSINE	0.807081	CONTROL
CYTOSINE	0.877083	CONTROL
CYTOSINE	1.0479	NOISE_98dB
CYTOSINE	1.04357	NOISE_98dB
CYTOSINE	1.06799	NOISE_98dB
CYTOSINE	0.974673	NOISE_98dB
CYTOSINE	1.03163	NOISE_98dB
CYTOSINE	1.02097	NOISE_98dB
CYTOSINE	1.09214	NOISE_100dB
CYTOSINE	1.09178	NOISE_100dB
CYTOSINE	1.02667	NOISE_100dB
CYTOSINE	1.06459	NOISE_100dB
CYTOSINE	1.10601	NOISE_100dB
CYTOSINE	1.12824	NOISE_110dB
CYTOSINE	1.11607	NOISE_110dB
CYTOSINE	1.0773	NOISE_110dB
CYTOSINE	1.06709	NOISE_110dB
CYTOSINE	1.07132	NOISE_110dB
CYTOSINE	0.980367	NOISE_110dB
CYTOSINE	1.06247	NOISE_110dB
L-ARGININE	1.15574	CONTROL
L-ARGININE	1.13516	CONTROL
L-ARGININE	1.11901	CONTROL
L-ARGININE	0.917877	CONTROL
L-ARGININE	0.847981	CONTROL
L-ARGININE	1.05557	CONTROL
L-ARGININE	1.11328	CONTROL
L-ARGININE	1.02486	CONTROL
L-ARGININE	0.947823	CONTROL
L-ARGININE	1.21636	CONTROL
L-ARGININE	1.13637	CONTROL
L-ARGININE	0.986877	CONTROL
L-ARGININE	1.14919	CONTROL
L-ARGININE	1.27652	CONTROL
L-ARGININE	1.28466	CONTROL
L-ARGININE	1.21178	CONTROL
L-ARGININE	0.913642	CONTROL
L-ARGININE	1.27464	CONTROL
L-ARGININE	1.10114	CONTROL
L-ARGININE	1.01615	CONTROL
L-ARGININE	1.16042	CONTROL
L-ARGININE	1.14099	CONTROL
L-ARGININE	1.32306	CONTROL
L-ARGININE	1.23194	CONTROL
L-ARGININE	1.12408	CONTROL
L-ARGININE	1.05302	CONTROL
L-ARGININE	0.899778	CONTROL
L-ARGININE	1.13417	CONTROL
L-ARGININE	1.30893	CONTROL
L-ARGININE	0.855628	NOISE_98dB
L-ARGININE	0.814427	NOISE_98dB
L-ARGININE	0.704228	NOISE_98dB
L-ARGININE	0.990701	NOISE_98dB
L-ARGININE	0.978902	NOISE_98dB
L-ARGININE	0.720762	NOISE_98dB
L-ARGININE	0.653997	NOISE_98dB
L-ARGININE	1.00865	NOISE_98dB
L-ARGININE	0.73941	NOISE_98dB
L-ARGININE	0.75391	NOISE_98dB
L-ARGININE	0.711207	NOISE_98dB
L-ARGININE	0.896187	NOISE_98dB
L-ARGININE	0.705328	NOISE_98dB
L-ARGININE	0.753013	NOISE_100dB
L-ARGININE	0.859675	NOISE_100dB
L-ARGININE	0.646161	NOISE_100dB
L-ARGININE	0.749592	NOISE_100dB
L-ARGININE	0.952166	NOISE_100dB
L-ARGININE	0.877402	NOISE_100dB
L-ARGININE	0.770095	NOISE_100dB
L-ARGININE	0.673813	NOISE_100dB
L-ARGININE	0.58778	NOISE_100dB
L-ARGININE	0.614488	NOISE_100dB
L-ARGININE	0.572706	NOISE_100dB
L-ARGININE	0.948553	NOISE_110dB
L-ARGININE	0.730513	NOISE_110dB
L-ARGININE	0.889211	NOISE_110dB
L-ARGININE	0.83466	NOISE_110dB
L-ARGININE	0.830853	NOISE_110dB
L-ARGININE	0.687058	NOISE_110dB
L-ARGININE	1.03524	NOISE_110dB
L-ARGININE	0.85078	NOISE_110dB
L-ARGININE	1.16018	NOISE_110dB
N-METHYL-L-GLUTAMATE	0.65791	CONTROL
N-METHYL-L-GLUTAMATE	0.629598	CONTROL
N-METHYL-L-GLUTAMATE	0.758501	CONTROL
N-METHYL-L-GLUTAMATE	0.621631	CONTROL
N-METHYL-L-GLUTAMATE	0.698063	CONTROL
N-METHYL-L-GLUTAMATE	0.840951	CONTROL
N-METHYL-L-GLUTAMATE	0.9066	CONTROL
N-METHYL-L-GLUTAMATE	0.635721	CONTROL
N-METHYL-L-GLUTAMATE	0.917527	CONTROL
N-METHYL-L-GLUTAMATE	0.751473	CONTROL
N-METHYL-L-GLUTAMATE	0.884168	CONTROL
N-METHYL-L-GLUTAMATE	0.884168	CONTROL
N-METHYL-L-GLUTAMATE	0.804526	CONTROL
N-METHYL-L-GLUTAMATE	0.918069	CONTROL
N-METHYL-L-GLUTAMATE	0.745113	CONTROL
N-METHYL-L-GLUTAMATE	0.840896	CONTROL
N-METHYL-L-GLUTAMATE	0.729261	CONTROL
N-METHYL-L-GLUTAMATE	0.923054	CONTROL
N-METHYL-L-GLUTAMATE	0.667063	CONTROL
N-METHYL-L-GLUTAMATE	0.710487	CONTROL
N-METHYL-L-GLUTAMATE	0.818501	CONTROL
N-METHYL-L-GLUTAMATE	0.649059	CONTROL
N-METHYL-L-GLUTAMATE	0.953493	CONTROL
N-METHYL-L-GLUTAMATE	0.94355	CONTROL
N-METHYL-L-GLUTAMATE	0.721277	CONTROL
N-METHYL-L-GLUTAMATE	0.794578	NOISE_98dB
N-METHYL-L-GLUTAMATE	1.00302	NOISE_98dB
N-METHYL-L-GLUTAMATE	0.77514	NOISE_98dB
N-METHYL-L-GLUTAMATE	1.02235	NOISE_98dB
N-METHYL-L-GLUTAMATE	1.01405	NOISE_98dB
N-METHYL-L-GLUTAMATE	0.916149	NOISE_98dB
N-METHYL-L-GLUTAMATE	0.952179	NOISE_100dB
N-METHYL-L-GLUTAMATE	1.06544	NOISE_100dB
N-METHYL-L-GLUTAMATE	1.04836	NOISE_100dB
N-METHYL-L-GLUTAMATE	1.18398	NOISE_100dB
N-METHYL-L-GLUTAMATE	1.10023	NOISE_100dB
N-METHYL-L-GLUTAMATE	0.911669	NOISE_100dB
N-METHYL-L-GLUTAMATE	0.970107	NOISE_100dB
N-METHYL-L-GLUTAMATE	1.01722	NOISE_100dB
N-METHYL-L-GLUTAMATE	0.882493	NOISE_100dB
N-METHYL-L-GLUTAMATE	0.963055	NOISE_100dB
N-METHYL-L-GLUTAMATE	1.10307	NOISE_100dB
N-METHYL-L-GLUTAMATE	0.984005	NOISE_110dB
N-METHYL-L-GLUTAMATE	0.940996	NOISE_110dB
N-METHYL-L-GLUTAMATE	1.18538	NOISE_110dB
N-METHYL-L-GLUTAMATE	0.977521	NOISE_110dB
N-METHYL-L-GLUTAMATE	1.1283	NOISE_110dB
N-METHYL-L-GLUTAMATE	1.1188	NOISE_110dB
N-METHYL-L-GLUTAMATE	1.12354	NOISE_110dB
N-METHYL-L-GLUTAMATE	0.971597	NOISE_110dB
N-METHYL-L-GLUTAMATE	0.945674	NOISE_110dB

## Sheet: Figure 4
Metabolite	Relative Abundance	Condition
L-METHIONINE	1.28447	CONTROL
L-METHIONINE	1.07878	CONTROL
L-METHIONINE	1.06463	CONTROL
L-METHIONINE	1.11011	CONTROL
L-METHIONINE	1.24554	CONTROL
L-METHIONINE	0.98115	CONTROL
L-METHIONINE	1.2455	CONTROL
L-METHIONINE	1.15728	CONTROL
L-METHIONINE	1.12159	CONTROL
L-METHIONINE	1.26919	CONTROL
L-METHIONINE	1.01762	CONTROL
L-METHIONINE	0.993173	NOISE_1hr
L-METHIONINE	0.932607	NOISE_1hr
L-METHIONINE	1.24871	NOISE_1hr
L-METHIONINE	1.16056	NOISE_1hr
L-METHIONINE	0.863827	NOISE_2hr
L-METHIONINE	0.899927	NOISE_2hr
L-METHIONINE	0.804213	NOISE_2hr
L-METHIONINE	0.83058	NOISE_2hr
L-METHIONINE	0.871292	NOISE_2hr
L-METHIONINE	0.987072	NOISE_2hr
L-METHIONINE	1.05019	NOISE_2hr
L-METHIONINE	0.806647	NOISE_2hr
L-METHIONINE	0.809646	NOISE_2hr
L-METHIONINE	0.881549	NOISE_2hr
L-METHIONINE	0.961526	NOISE_2hr
L-METHIONINE	1.17161	NOISE_2hr
L-ARGININE	1.15574	CONTROL
L-ARGININE	1.13516	CONTROL
L-ARGININE	1.11901	CONTROL
L-ARGININE	0.917877	CONTROL
L-ARGININE	1.36273	CONTROL
L-ARGININE	0.847981	CONTROL
L-ARGININE	1.05557	CONTROL
L-ARGININE	1.40924	CONTROL
L-ARGININE	1.11328	CONTROL
L-ARGININE	1.02486	CONTROL
L-ARGININE	0.947823	CONTROL
L-ARGININE	1.21636	CONTROL
L-ARGININE	1.13637	CONTROL
L-ARGININE	0.986877	CONTROL
L-ARGININE	1.08682	NOISE_1hr
L-ARGININE	0.796911	NOISE_1hr
L-ARGININE	0.924342	NOISE_1hr
L-ARGININE	0.932218	NOISE_1hr
L-ARGININE	0.855628	NOISE_2hr
L-ARGININE	0.814427	NOISE_2hr
L-ARGININE	0.704228	NOISE_2hr
L-ARGININE	0.990701	NOISE_2hr
L-ARGININE	0.978902	NOISE_2hr
L-ARGININE	0.720762	NOISE_2hr
L-ARGININE	0.653997	NOISE_2hr
L-ARGININE	1.00865	NOISE_2hr
L-ARGININE	0.73941	NOISE_2hr
L-ARGININE	0.75391	NOISE_2hr
L-ARGININE	0.711207	NOISE_2hr
L-ARGININE	0.896187	NOISE_2hr
L-ARGININE	0.705328	NOISE_2hr
SUCROSE	1.06424	CONTROL
SUCROSE	0.619102	CONTROL
SUCROSE	2.14146	CONTROL
SUCROSE	1.63026	CONTROL
SUCROSE	1.93236	CONTROL
SUCROSE	1.22251	CONTROL
SUCROSE	0.637571	CONTROL
SUCROSE	1.79255	CONTROL
SUCROSE	1.11502	CONTROL
SUCROSE	0.745583	CONTROL
SUCROSE	0.829588	CONTROL
SUCROSE	0.904526	NOISE_1hr
SUCROSE	1.06954	NOISE_1hr
SUCROSE	0.526448	NOISE_1hr
SUCROSE	0.661997	NOISE_1hr
SUCROSE	0.32458	NOISE_2hr
SUCROSE	0.605788	NOISE_2hr
SUCROSE	0.570842	NOISE_2hr
SUCROSE	0.650779	NOISE_2hr
SUCROSE	0.408725	NOISE_2hr
SUCROSE	0.376151	NOISE_2hr
SUCROSE	0.334622	NOISE_2hr
SUCROSE	0.296159	NOISE_2hr
SUCROSE	0.314775	NOISE_2hr
SUCROSE	0.713972	NOISE_2hr
SUCROSE	0.544862	NOISE_2hr
SUCROSE	0.526135	NOISE_2hr

## Sheet: Figure 5
Metabolite	CTRL_1	CTRL_2	CTRL_3	CTRL_4	CTRL_5	CTRL_6	CTRL_7	CTRL_8	CTRL_9	CTRL_10	CTRL_11	CTRL_12	CTRL_13	CTRL_14	CTRL_15	NOISE_1	NOISE_2	NOISE_3	NOISE_4	NOISE_5	NOISE_6	NOISE_7	NOISE_8	NOISE_9	NOISE_10	NOISE_11	NOISE_12	NOISE_13	NOISE_14	NOISE_15
ADENOSINE-5-DIPHOSPHOGLUCOSE	-0.109485	-0.0769222	0.836354	1.20939	1.21104	0.42481	-0.989355	-0.386647	1.68085	NA	-0.467126	0.393305	0.864681	2.30088	0.261731	-0.750596	0.28905	0.35865	-1.77937	-1.18811	0.749032	-1.06465	-0.414045	NA	NA	-0.710383	-0.326577	-0.508478	-0.983174	-0.82486
L-ARGININE	1.56311	0.575641	-1.15978	-1.35741	0.0919112	1.19598	0.639808	-0.516776	1.81194	0.273396	-0.321875	2.84599	-0.306199	-0.314207	-0.315596	0.312309	0.468693	0.856081	0.0551821	-1.40573	-1.29119	-0.24665	-1.18547	-0.632156	-0.0488895	-0.304332	-0.322387	-0.316969	-0.324443	-0.31998
L-SERINE	-0.126221	0.765754	0.457443	-0.288666	0.653701	-1.21333	0.134964	0.678548	1.14708	0.92467	-0.335128	1.45997	1.24285	0.536103	0.23912	0.240561	-2.52136	1.08905	-0.276752	0.00649502	-1.35618	-0.679322	-0.662982	-0.38428	1.41084	0.681187	-0.445839	-1.49319	-1.25697	-0.628103
HYPOTAURINE	-1.30913	2.4895	0.316098	-0.0704919	0.0481301	-1.07532	1.7391	0.251174	0.411742	1.2556	-0.534135	2.48531	0.232319	0.280929	0.374253	-0.464128	-0.556818	0.0690307	-0.657841	0.135658	-1.53787	-0.575209	-0.140989	0.182601	-0.510823	-1.16423	-0.0421244	-0.503241	-0.656952	-0.472128
L-GLUTAMIC ACID	-0.744422	-0.661942	-0.802106	-0.896967	-0.984649	-0.25266	-0.345225	-1.18767	1.42528	-0.00483958	-2.07613	-1.23786	1.00368	0.388795	1.25446	1.8861	1.08671	0.0965629	0.10933	0.91138	-0.453085	0.625922	-1.41978	-0.0491822	1.66124	0.330833	-0.0613587	0.293167	0.384268	-0.279851
CYTIDINE 5-DIPHOSPHOCHOLINE	-1.35361	-0.286532	-0.0773196	-1.19843	-0.956336	-0.771743	0.262006	-1.5616	-0.334856	NA	0.579777	-1.80967	0.652339	-0.680219	-0.901413	0.299422	1.03295	0.177371	0.568843	1.79365	1.55368	0.3641	0.488412	NA	NA	-0.215702	0.794514	0.243461	1.68272	-0.345806
L-PROLINE	-0.143578	-0.198288	-0.217309	-0.186038	1.83727	0.655623	0.443294	0.976424	1.59169	-1.89726	0.0104088	0.541478	1.19458	1.68146	0.784854	-1.20339	-0.564672	-0.544168	1.76662	-0.546444	-0.90485	-0.285915	-0.620049	-0.00570379	0.0467441	-0.425354	-0.974262	-1.14198	-0.889016	-0.782168
N-METHYL-L-GLUTAMATE	-1.0308	-0.480429	-0.480433	-0.810758	-0.339821	-0.468304	-0.407224	-0.75776	-0.493629	-0.255294	-0.590294	1.45268	-0.494109	-0.860339	0.303523	-0.487436	1.66054	-0.198347	1.89605	0.271439	0.140986	-0.344895	-0.0420468	-0.124245	2.75241	-0.634424	-0.916083	-0.69689	1.83868	0.597255
L-VALINE	0.256281	0.0131396	0.149442	0.882536	0.853159	0.715875	-0.266723	0.491789	1.43033	NA	-0.656483	0.585692	2.06143	1.24085	-1.01408	-0.805062	0.00127391	-2.45121	0.282829	0.817616	-1.58399	-0.000103158	-0.787186	NA	NA	0.119229	-0.464305	-0.54679	-0.686449	-0.639102
D-FRUCTOSE 6-PHOSPHATE	-0.600801	-0.232265	-0.545028	-0.741048	-0.588062	-0.577318	-0.648112	-0.65162	-0.58812	0.00232414	-0.88628	-0.144053	-0.774741	-0.84175	-0.647609	0.481149	-0.270858	2.63019	0.217477	-0.35075	-0.508862	1.8321	1.56049	-1.02804	0.607165	1.67027	-0.865234	0.0730762	1.24361	1.1727
CYTIDINE MONOPHOSPHATE	-0.99706	-0.404716	-0.710297	-0.697722	-0.901596	-0.416423	0.0682139	-1.26356	-1.06034	NA	0.192708	-1.56504	-1.24813	-1.38417	0.177202	1.27628	0.97305	-0.314695	-0.0562585	1.83302	1.2436	0.197437	1.23106	NA	NA	0.72718	0.711252	0.638068	1.00521	0.745719
URIDINE-5-MONOPHOSPHATE	-0.700424	-0.908942	0.16023	-0.793696	-0.995415	-1.00372	-0.854594	-0.704948	-0.250172	NA	0.240737	-1.11594	-1.49924	-1.53819	0.986757	0.000976478	1.80597	-0.636696	0.693746	1.37425	0.127146	1.5412	1.14508	NA	NA	0.967996	0.532169	0.386214	0.83567	0.20383
L-GLUTAMINE	1.77163	-0.739923	-0.169993	0.317712	-0.947954	0.621474	-0.216211	1.26812	1.00405	0.576393	2.81889	-0.109599	-0.14016	-0.405974	-0.276628	1.64671	-0.647296	-0.830536	0.238465	-0.638815	-0.804212	-1.54716	-1.40463	-0.238315	0.740484	-0.230064	-0.496427	-0.24348	-0.491359	-0.425196
L-METHIONINE	0.535808	0.155065	0.0229379	1.31916	1.79597	0.934381	0.544348	0.693188	1.48783	0.0918243	-1.35188	0.0591818	0.0217845	0.512343	-1.36596	-1.12662	-0.507172	-0.303387	-0.549186	-1.34257	-0.894708	-0.406592	-2.01662	-0.189918	-0.243731	0.940828	-1.36362	1.03527	0.95673	0.555321
CYTOSINE	-0.854811	-0.665916	-0.151343	-0.269128	-1.45282	0.938149	-0.791317	-1.69012	-0.34872	NA	-0.833378	-1.13027	1.08123	-1.39863	-0.524552	1.45065	-0.792867	0.707913	0.60882	1.4195	0.693456	0.997034	0.201522	NA	NA	0.439673	1.09792	0.118287	-0.306592	1.45631
INOSINE 5-MONOPHOSPHATE	-1.29509	-0.862087	-0.235031	-1.13998	-0.707813	-1.0878	-1.01162	-0.532064	-0.0207436	NA	0.128961	-1.03456	-1.4965	-1.39854	0.923361	0.828271	0.915178	1.35779	-0.0256714	1.16444	0.00432326	1.27886	1.36904	NA	NA	1.02498	0.0631114	0.213432	1.29945	0.276299
INOSINE 5-PHOSPHATE	-0.722989	-0.797529	0.206556	-0.842452	-0.604641	-1.01618	-0.968277	-1.01648	-0.0596185	1.01376	1.51967	-0.481088	-0.480149	-0.483838	-0.459613	-1.20853	1.28362	1.60548	0.0639243	1.01657	-0.346345	2.03562	0.624921	-0.504733	0.23732	-0.479244	-0.44281	-0.462065	-0.453169	2.22231
DEOXYADENOSINE MONOPHOSPHATE	0.102841	0.52436	-0.960635	0.117617	-1.05027	-0.303033	-0.781945	-0.214236	-1.18382	NA	-1.02732	-1.59369	-0.305554	-0.373242	-0.29085	0.185585	-1.05585	2.31669	-0.356808	0.176473	1.56169	1.16284	-0.241506	NA	NA	-0.181421	0.31825	1.73862	0.378286	1.33693
ADENOSINE 3,5-DIPHOSPHATE	-0.5354	1.25177	-0.533181	-0.0540211	-1.53336	-0.190551	-0.88175	-0.503594	-1.32332	NA	-0.142806	-1.16923	-0.771162	-0.794512	-0.850182	1.07743	-1.18812	1.33155	-0.17822	0.361547	1.46497	0.775235	0.659017	NA	NA	-0.137237	1.50052	1.75313	0.563581	0.0478991
ADENOSINE 5-DIPHOSPHATE	-1.20418	-0.737488	-0.840891	-0.210934	-0.936757	0.378745	-0.335489	-1.8142	-0.194088	NA	0.012699	-0.646057	-0.589458	-0.425863	0.466026	0.701644	-0.147164	0.533584	0.901841	1.94035	1.42823	-0.0715368	0.608339	NA	NA	2.654	0.00572289	-0.436642	-0.345892	-0.694538
NAD	-0.46879	-0.775576	-0.0614883	-0.666308	-1.16206	-0.204242	0.0532336	-0.13332	-1.91117	-0.0159172	0.0717728	-1.31634	-1.21269	-1.15929	-0.549053	2.19099	0.711419	0.910743	-0.255447	-0.423483	0.655466	-0.354015	0.0919944	2.14772	-0.329749	0.444499	0.878355	0.575438	0.762512	1.5048
DL-ISOCITRIC ACID	0.513553	0.53913	0.641958	0.723069	0.655662	1.05004	1.67621	-0.643656	0.121873	NA	-1.04145	1.16911	0.638177	-0.325448	-0.920985	-1.56864	-1.56359	1.0081	0.120571	-1.06981	-0.607127	-0.882987	-0.714359	NA	NA	-0.738645	1.513	-0.773788	1.14512	-0.665091
CITRATE	0.513553	0.53913	0.641958	0.723069	0.655662	1.05004	1.67621	-0.643656	0.121873	NA	-1.04145	1.16911	0.638177	-0.325448	-0.920985	-1.56864	-1.56359	1.0081	0.120571	-1.06981	-0.607127	-0.882987	-0.714359	NA	NA	-0.738645	1.513	-0.773788	1.14512	-0.665091
URATE	0.389794	0.9124	-0.707428	0.774013	0.522478	NA	NA	NA	NA	NA	0.597049	0.842313	2.01284	-0.593866	-0.104018	-2.12373	1.26599	-0.351939	-0.635715	-0.0458666	NA	NA	NA	NA	NA	0.16002	-0.203714	-0.385403	-1.71036	-0.614858
L-TYROSINE	0.571685	0.946224	0.551055	1.6948	0.525188	0.219159	0.493215	1.10971	1.04202	NA	0.191487	1.32554	1.90871	0.701773	-0.7177	-1.5021	-0.438607	-0.943722	-0.716269	-0.688251	-1.48346	-0.34558	-1.03507	NA	NA	-1.08197	-0.441255	-0.587748	-0.674179	-0.624655
L-LEUCINE	1.09947	0.0175414	-0.31094	1.72273	0.322021	0.633631	0.277349	0.982388	0.877824	NA	-0.0261031	-0.0727078	1.72271	1.64819	-0.932099	-1.67372	-0.354368	0.426451	-0.0189256	-1.23026	-1.82123	-0.380559	-0.569401	NA	NA	-0.668756	-0.245394	0.350996	-0.548014	-1.22882
L-ISOLEUCINE	1.00806	0.542345	0.288317	1.4918	0.11203	0.564932	0.213505	0.824566	0.771104	NA	-0.607656	0.672804	2.1912	0.9226	-1.03933	-1.74407	-0.492746	0.414462	-0.262547	-1.35766	-1.97362	0.238731	-0.639222	NA	NA	0.108634	-0.634766	-0.210814	-0.7362	-0.666475
ADENOSINE	-1.21868	-0.323457	-0.905468	-0.528588	-0.220479	-1.36005	-0.475301	0.288813	0.39378	NA	0.0365273	-1.58406	-0.633841	-1.38169	0.248473	1.88896	-0.172624	1.48028	0.48641	-0.486341	1.72639	0.233248	-0.80688	NA	NA	-0.0233194	0.708906	1.71305	0.818369	0.0975816
GUANOSINE	0.778076	0.0121392	-1.12827	-0.768999	-0.289657	1.69168	0.291867	-1.11952	-0.422804	-0.80125	0.502326	-1.40868	-1.27409	-1.36599	0.849783	1.18264	1.96826	-0.696466	-0.274865	-0.78286	0.564842	1.49233	-0.00942573	-0.778434	-0.909283	0.0810761	0.401669	1.42655	0.254044	0.533317
PYRIDOXATE	-0.213623	-0.934182	0.104062	2.0329	-0.0810873	0.774014	-0.541831	2.3883	0.0301351	-0.0408695	0.157096	1.26801	0.199063	-0.524902	0.865821	-1.04025	-1.13857	-0.0939419	1.23602	0.128689	-0.308698	-1.28668	-0.552798	-0.575626	0.114048	-0.871415	-0.614952	-1.44348	-0.661329	1.62609
L-KYNURENINE	2.11897	-0.557893	0.480874	0.354022	0.055494	1.80368	0.521684	-0.257494	-0.189799	NA	-0.591322	0.555973	0.751781	2.20743	-0.405031	-1.02472	0.226696	0.171711	-0.190595	-1.63456	-1.26632	0.233379	-0.845128	NA	NA	0.17941	-0.951829	-0.800709	0.124147	-1.06985
L-PHENYLALANINE	0.925477	0.414807	0.896338	0.798621	0.317274	0.906824	0.691593	0.510344	0.671078	0.665487	-0.84723	0.89833	1.65752	1.30599	-0.634953	-2.1218	0.182353	0.358025	-0.571159	-1.19993	-0.523987	-1.6977	-1.76898	0.508248	0.0370832	0.380413	-0.880152	-0.0374006	-0.941427	-0.901097
METHYLADENOSINE	0.690678	0.731436	0.483901	0.452655	-0.380777	-0.395602	-0.174069	-0.733833	2.74347	0.0898369	1.14721	-0.0361994	0.686344	1.38339	-1.59794	-1.89449	-0.0643822	1.00741	0.551925	-1.57835	-0.592724	-0.0580165	-0.423041	-0.454256	-0.00176214	-0.36135	0.271292	0.108884	-1.59003	-0.0115889
L-TRYPTOPHAN	0.860585	1.07082	0.270666	1.04556	-0.221694	0.734958	0.728815	1.29348	0.484068	0.704503	0.6771	1.86065	1.063	0.271852	-0.349167	-2.0128	0.625287	-0.449586	-0.0719197	-1.11691	-1.36368	-1.28017	0.256606	-0.168525	-1.39005	-0.0141747	-0.276465	-0.929621	-1.43496	-0.868205
D-TRYPTOPHAN	0.860585	1.07082	0.270666	1.04556	-0.221694	0.321982	-0.16703	1.09202	0.228389	NA	0.457544	1.24661	-1.41114	0.869602	0.393746	-2.0128	0.625287	-0.449586	-0.0719197	-1.11691	-2.08768	0.503496	0.108829	NA	NA	0.396347	0.490352	-1.35654	-1.41103	0.324519
XANTHURENIC ACID	0.936008	1.02871	0.487726	1.10102	-0.229171	0.221748	-0.06766	1.05287	-0.0150802	NA	1.12416	-0.278424	0.91499	1.28877	0.202876	-1.83624	0.477225	-0.660303	-0.0711081	-1.23386	-2.10157	0.395062	0.514628	NA	NA	-2.1673	-0.57736	-0.16865	-0.208383	-0.130681
KYNURENIC ACID	1.50858	0.557457	0.872475	-0.081171	0.252717	0.306981	1.37861	1.31574	-0.0244953	-0.525971	0.545728	-0.602773	0.818943	1.27265	-0.296386	0.0468604	-2.05847	-0.208319	0.226767	-1.1169	0.183746	-1.31945	-1.6773	0.595282	-0.233142	0.154566	-1.95048	-1.12233	0.887133	0.292946
N-ACETYL-L-ASPARTIC ACID	NA	NA	NA	NA	NA	-1.75555	-0.867318	-0.538448	0.000151288	0.336753	-0.316285	-0.316231	-0.31625	-0.316248	-0.316218	NA	NA	NA	NA	NA	1.56266	0.47879	0.836986	-0.860482	0.806453	-0.316219	2.84605	-0.316162	-0.316234	-0.316202
OXIDIZED GLUTATHIONE	NA	NA	NA	NA	NA	-1.11333	0.175377	-0.97224	-0.852533	-0.926008	-0.669331	-0.543293	-0.3981	-0.669378	1.13173	NA	NA	NA	NA	NA	-0.0473225	1.71654	1.42211	0.13965	0.45776	-0.669376	-0.66911	-0.669152	1.4268	1.72921

## Sheet: Exp1-RPLC
Compound	CONTROL_A1	CONTROL_A2	CONTROL_A3	CONTROL_A4	CONTROL_A5	NOISE_A1	NOISE_A2	NOISE_A3	NOISE_A4	NOISE_A5
RP_Pos_1_Nad	596069	521112	591626	492393	428838	747605	741383	676871	511500	491365
RP_Pos_10_L-serine	26084	29630	26411	21903	26807	20903	11777	27620	20507	21871
RP_Pos_101_guanidinoacetate	462318	420352	464610	494063	487284	578353	300952	549391	512567	577429
RP_Pos_105_(2R)-glyceraldehyde 3-phosphate	334	336	907	579	947	902	1803	1115	1670	947
RP_Pos_107_betaine	10606545	11074558	10020705	10737079	10026033	13509670	7401271	11710936	11197839	13882850
RP_Pos_109_creatinine	1078013	348086	306990	290169	310888	310198	333659	330085	244911	419092
RP_Pos_11_L-ascorbate	520	78	84	107	82	122	61	648	441	68
RP_Pos_110_sorbitol	4088	3816	3389	3829	3151	1527	5133	4169	3326	2080
RP_Pos_112_4-pyridoxate	9576	6790	9556	14931	8795	5036	6148	8342	11758	8742
RP_Pos_113_deoxycytidine	1830	1514	958	104	1367	849	1255	1249	945	782
RP_Pos_115_2-aminoadipate	45068	60995	55787	52580	62070	54071	85229	61597	75364	63400
RP_Pos_117_o-phospho-L-serine	394	75	107	102	91	325	251	284	90	245
RP_Pos_118_4-hydroxy-L-proline	12732018	11424562	10765508	11667549	10194831	6292808	4909061	10262080	8994013	7839328
RP_Pos_12_L-methionine	2672550	2334291	2138431	2712902	2970575	1284841	1982493	1837320	1674021	1311941
RP_Pos_120_N,N-dimethyl-glycine	610617	534833	472472	450995	535896	307494	547885	466442	411282	352472
RP_Pos_121_N-methyl-L-glutamate	39501	44151	41715	36824	42347	34404	70068	41839	62275	45630
RP_Pos_123_1-methyl-L-histidine	2013	5370	3019	4952	3351	1619	4987	5208	2851	1298
RP_Pos_126_D-ornithine	15176	11982	10891	12422	13483	8489	11404	8985	9635	6417
RP_Pos_13_L-tryptophan	10236467	10096363	8201560	9213469	7213592	3622480	9326773	6516903	6910539	5339074
RP_Pos_133_xanthosine	15936	8280	11726	9266	13984	4015	13324	8171	50638	9705
RP_Pos_135_homocystine	60311	36330	45846	42872	49497	55851	52732	32786	44743	80280
RP_Pos_138_glyceraldehyde	63701	81160	51261	60183	62775	53546	74041	66929	50705	28256
RP_Pos_14_L-phenylalanine	16162843	14373084	14454204	13850470	13103649	7416464	13954560	12551576	10680168	9666367
RP_Pos_140_5-oxo-l-proline	5268067	4923876	4965442	3462480	4873782	4226294	287380	5186466	5619277	607158
RP_Pos_141_cystathionine	164	435	127	128	157	459	284	226	379	281
RP_Pos_144_1-methyladenosine	372877	356629	323144	311803	268768	157386	310267	328153	296157	188903
RP_Pos_145_(-)-3-dehydroshikimate	2271	63	963	2651	2897	2460	2565	3012	1763	3247
RP_Pos_15_L-tyrosine	2590011	2704582	2311981	2926320	2244765	865539	1805510	1295824	1387262	1405825
RP_Pos_155_pyridine-2,3-dicarboxylate	1194	1343	1099	1035	1187	523	1555	511	887	1667
RP_Pos_16_sucrose	19374	17727	32068	16041	15910	22997	41233	18214	29787	21890
RP_Pos_161_L-homocysteine	4910	5852	3370	3184	3037	3506	2471	5405	4160	4269
RP_Pos_166_3-cytidine monophosphate	58541	74425	61149	59689	54171	99787	118421	68006	73170	124785
RP_Pos_17_D-fructose	12154	43195	43096	43288	45096	44652	41851	45032	17152	45945
RP_Pos_172_dopamine	344	2460	308	136	930	1466	852	208	935	1198
RP_Pos_177_L-leucine	15584922	12760442	11469843	14650359	12318671	7466892	12081877	11908577	10862293	8921500
RP_Pos_18_L-cysteine	28429	7312	11974	3344	26892	6273	4630	26283	13596	9273
RP_Pos_180_putrescine	19566	15101	17102	20785	20524	17680	17537	19799	26563	22902
RP_Pos_183_d-glucosamine 6-phosphate	987	3230	2748	2092	3052	6357	4666	1987	3879	4828
RP_Pos_186_D-glucosamine	1939	8092	7259	3299	1475	3876	7260	10528	10713	2768
RP_Pos_187_D-glucuronic acid	1766	1978	793	1815	2732	1693	577	1346	4786	1795
RP_Pos_188_L-lysine	1501503	1285096	1189740	1194776	1230989	1110999	1389951	1230200	1219491	1045171
RP_Pos_189_L-arginine	98085	80495	54994	51025	68616	60204	79281	74001	63172	47211
RP_Pos_19_beta-alanine	719	974	353	280	1071	333	590	1153	286	611
RP_Pos_190_L-histidine	56308	46242	45638	41278	34311	35146	38947	39094	31169	33548
RP_Pos_191_a-D-glucose-6-phosphate	830	617	1324	5594	1133	1919	5295	5932	1383	868
RP_Pos_192_DL-isocitric acid	62971	60264	58623	58161	57533	18527	23866	60182	45369	27768
RP_Pos_194_5-methylcytosine	11679	10585	9231	6458	7281	5469	9960	6934	7150	9529
RP_Pos_195_L---carnitine	3588655	3779796	4238864	3710655	4148223	4267243	5797779	3871163	4725191	5669239
RP_Pos_196_spermidine		98		105	140		53	94		644
RP_Pos_197_spermine	879559	1100417	200073	336031	302318	141416	257458	416193	296788	234227
RP_Pos_20_tetrahydrofolate	4632	2678	410	1681	1123	2166	1845	1711	1846	865
RP_Pos_204_pyridoxamine
RP_Pos_21_uridine-5-monophosphate	10374	8635	14069	8533	7509	10898	24569	9000	15416	18863
RP_Pos_210_cytidine 2,3-cyclic monophosphate	70	57	811	661	1528	899	690	728	686	623
RP_Pos_211_O-acetyl-L-serine	240	621	602	364	357	344	838	883	831	301
RP_Pos_214_uridine 5-diphospho-N-acetylglucosamine
RP_Pos_215_6-phosphogluconic acid				74		103
RP_Pos_217_RS-mevalolactone	616	495	502	573	631	111	606	556	640	362
RP_Pos_219_thymidine 5-monophosphate		82	50	80	524	156	70	103	129	290
RP_Pos_22_uracil	36180	36230	38235	35370	22528	14599	37078	36019	30307	31935
RP_Pos_220_2-deoxyuridine 5-monophosphate	1117	4080	362	86	1645	115	129	73	332	53
RP_Pos_221_5-phospho-D-ribose-1-diphosphate
RP_Pos_222_guanosine 5-diphosphate
RP_Pos_224_guanosine 5-triphosphate	106	72	54	64	60	55	70	65	156	58
RP_Pos_225_uridine 5-diphosphoglucose
RP_Pos_226_phospho(enol)pyruvic acid	3769	2160	5183	4591	7848	3710	5535	4782	6205	4278
RP_Pos_229_5-Aminoimidazole-4-carboxamide-1-b-D-ribofuranosyl 5-monophosphate	148	277	113	2368	1682	3563	5070	280	5215	967
RP_Pos_23_glycerol	2706	594	2323	3147	493	1429	3695	826	339	221
RP_Pos_230_phosphocreatine	92779	3853	20761	72851	45140	307312	150494	8880	11282	17525
RP_Pos_232_isopentenyl pyrophosphate	8015	5537	6379	5818	5983	2098	4984	5379	5690
RP_Pos_234_guanosine 5-diphosphoglucose
RP_Pos_235_adenosine-5-diphosphoglucose	5769	5576	7802	8573	8644	2809	6664	6032	494	1984
RP_Pos_238_uridine 5-diphosphoglucuronic acid	503	780	935	555	672	748	1278	1059	621	1116
RP_Pos_239_2-deoxyguanosine 5-monophosphate	130	198	208	60	212	207	137	53	66	96
RP_Pos_24_D-galactose	4981	4066	6415	5994	5518	4398	8160	3363	8170	6353
RP_Pos_242_?-D-galactose 1-phosphate	189	2980	279	1416	922	145	323	1833	163	6016
RP_Pos_243_D-fructose 6-phosphate	1295	2158	1295	804	1166	3087	2065	8240	2816	1595
RP_Pos_244_xanthosine 5-monophosphate	2517	2393	3445	2056	1877	3204	4887	2749	3130	4370
RP_Pos_247_2-deoxyadenosine 5-diphosphate		52	53
RP_Pos_25_inosine 5-phosphate	507789	440360	950924	380424	507224	162894	1616944	1579640	792569	1254865
RP_Pos_250_pyridoxal 5-phosphate	1543	2584	4043	1999	1657	4675	11684	1835	4972	9823
RP_Pos_251_adenosine 3,5-diphosphate	65457	78809	58771	61102	48863	60262	56223	70001	56064	60488
RP_Pos_252_flavin adenine dinucleotide
RP_Pos_254_cytidine 5-diphosphate	89	19615	245	24392	85	488	404	25630	21387	14050
RP_Pos_255_inosine 5-diphosphate	19102	4726	13008	12599	10263	14489	14591	21694	37030	41171
RP_Pos_258_dihydroxyacetone phosphate	19632	16508	15940	12805	11032	19119	11501	13110	11306	10558
RP_Pos_260_2-deoxyguanosine	220	153	126	106	65	113	52	538	289	80
RP_Pos_263_N-acetyl-L-aspartic acid
RP_Pos_264_L-pipecolic acid	447294	481075	454366	624377	543801	558541	360846	709957	452437	339807
RP_Pos_269_O-phospho-DL-serine		52	82	92	68	406	62	87	69	66
RP_Pos_27_n-acetyl-d-glucosamine	1267001	500811	3084980	622616	444937	716283	1036075	714901	1494211	281424
RP_Pos_270_N-acetyl-DL-methionine	1352	2813	3774	668	1354	518	1028	1622	1850	3181
RP_Pos_272_N-acetyl-L-asparagine	646	888	479	530	692	421	844	390	296	595
RP_Pos_273_thiamine (ion)	252	130	119	64	197	116	153	345	173	96
RP_Pos_275_a-N-acetyl-L-lysine	130325	169359	116335	162951	162415	151887	121874	164009	152784	134666
RP_Pos_277_S-5-adenosyl-L-homocysteine	830172	601996	632167	520483	619262	392586	732539	486507	500780	446
RP_Pos_28_adenine	686247	640741	577177	609968	591183	378156	721950	627175	550888	466432
RP_Pos_281_2-deoxyguanosine 5-diphosphate
RP_Pos_282_D-(-)-3-phosphoglyceric acid	710	732	499	724	277	449	200	492	617	613
RP_Pos_284_1-methylnicotinamide	651	377	979	1009	628	904	420	551	928	805
RP_Pos_285_L-ornithine	15176	11982	10891	12422	13483	8489	11404	8985	9635	6417
RP_Pos_286_adenosine 5-monophosphate	130	198	208	60	212	207	137	53	66	96
RP_Pos_288_D-cellobiose	3683	4405	5914	3614	4475	7281	4727	2303	5650	3795
RP_Pos_289_2-deoxyadenosine		101	53			56		80		52
RP_Pos_29_L-proline	743603	690923	647718	636485	1170202	317408	588449	521867	1067136	508095
RP_Pos_3_L-glutamic acid	1416195	1365773	1257620	1198529	1187768	1558987	1802488	1367115	1332412	1505563
RP_Pos_30_malate	1205	1567	693	748	730	751	556	1277	1640	438
RP_Pos_301_L-histidine	46515	43528	39218	35516	34509	28499	36555	33243	24161	28956
RP_Pos_304_guanosine 5-monophosphate	110	675	111	466	251	114	228	316577	78	401
RP_Pos_31_L-asparagine	443	873	443	3271	505	225	3645	1480	194	368
RP_Pos_312_glyoxylic acid	362	403	190153	390	210717	551	566	836	178530	729
RP_Pos_32_nicotinamide	27561719	25219214	25905457	23102037	23943436	19455164	25419309	21527529	21622329	18990590
RP_Pos_33_citrate	62971	60264	58623	58161	57533	18527	23866	60182	45369	27768
RP_Pos_332_4-aminobutanoic acid	7627296	5350886	6014609	5437896	5958814	3882856	6543763	5422505	5339865	4604637
RP_Pos_336_thiamine monophosphate	1317	1776	1045	911	1575	1529	1326	1414	1413	1336
RP_Pos_343_O-acetyl-L-carnitine	28888114	29871021	30842019	22426847	28211925	35529466	41341916	29611306	25093029	46457114
RP_Pos_345_inosine 5-monophosphate	43376	62062	87174	44618	64192	112018	147963	148697	87597	136943
RP_Pos_348_acetylcholine	42311	30439	29718	30464	32721	19508	30957	32643	36037	33522
RP_Pos_352_2-deoxy-D-ribose	87	95	94	67	55	68	51	97	60	101
RP_Pos_354_adenosine	113790436	113111347	103790950	102626141	105016276	97982588	114185981	108421134	100690499	96228525
RP_Pos_36_5-methylthio-adenosine	12459853	11837824	10057128	11320845	10734084	6675332	13633622	10869308	9943107	8340294
RP_Pos_363_L-methionine sulfoximine						81
RP_Pos_37_thymine	559779	518772	354958	361938	317560	221803	490800	423596	275517	247533
RP_Pos_374_5-deoxyadenosine	66510	62137	59788	59107	57044	36454	71577	57770	83986	42627
RP_Pos_376_histamine	2560	2146	1634	18120	848	354	30739	839	1383	18668
RP_Pos_385_cytidine	769	779	1351	3370	423	515	464	65	1101	64
RP_Pos_387_vitamin B12	102			139	87			141
RP_Pos_388_3-hydroxykynurenine	117	2835	1048	749	639	256	347	270	714	297
RP_Pos_39_L-valine	2270794	2021990	1982040	2296500	2299228	1223417	2019458	573436	1858909	2117837
RP_Pos_394_alpha-d-glucose 1-phosphate	511	2706	2863	726	2238	740	2971	3016	447	1331
RP_Pos_395_sn-glycerol 3-phosphate	89	192	113	183	305	219	22097	206	272	14171
RP_Pos_396_D-ribose 5-phosphate	275	106		120	791	1607	2515	128	259	2653
RP_Pos_397_glycerol 3-phosphocholine	2187885	2571948	2137841	1621330	2477865	3011864	3210998	2826324	2818634	2636517
RP_Pos_398_cadaverine	1482	3171	1497	2445	906	1227		1785	934	4234
RP_Pos_4_glycine	4366	5039	4410	5087	4459	3074	5044	4498	4129	1742
RP_Pos_40_lactate	9953	5130	3211	4687	4303	1467	7022	5475	2106	6096
RP_Pos_402_glycerol 2-phosphate	497	67	282	50	644	117	128	303	194	53
RP_Pos_405_inosine 5-triphosphate	414	664	742	707	538	756	864	691	947	563
RP_Pos_406_R,S-2-hydroxybutyric acid	331	354	694	489	358	367	725	404	438	673
RP_Pos_409_adenosine 5-diphosphate	50354	55622	50923	59037	48308	62173	65604	67607	71016	86026
RP_Pos_41_L-threonine	62280	64570	54965	48805	67232	47680	61413	55290	49149	36700
RP_Pos_410_uridine 5-diphosphate
RP_Pos_418_N-acetyl-DL-serine	2028	2717	12580	254	9458	10257	6651	10552	1891	12132
RP_Pos_422_coenzyme A		65						51
RP_Pos_425_cytidine 5--diphosphocholine	50010	59403	58329	45132	47975	51477	74261	56822	59002	70835
RP_Pos_428_N-trimethylamine	6016	3524	7907	5575	7346	5332	6453	6141	2624	9602
RP_Pos_43_sarcosine	189605	222618	162046	169861	214978	169965	221985	200506	85254	153882
RP_Pos_44_thymidine	9411	3794	4487	936	713	979	237	119	71	941
RP_Pos_449_3,5-diiodo-L-thyronine	424	151	279	226	71	470	466	64	64	736
RP_Pos_454_oxaloacetic acid	39538	26887	42911	27746	20012	24378	11719	6990	22122	5261
RP_Pos_457_fumaric acid	200	62	158	420	53	163	62	98	169	67
RP_Pos_459_4-hydroxybenzoic acid	2562	1082	2310	1178	1840	4815	3934	1577	1624	1095
RP_Pos_46_2-deoxycytidine 5-monophosphate	779	986	916	1023	898	617	1251	719	1529	1458
RP_Pos_462_2,3-dihydroxybenzoate	21652	24076	30148	33019	82986	24154	42995	89942	24745	32179
RP_Pos_47_guanine	91343	31058	73995	65344	20807	49206	49006	43860	85466	103307
RP_Pos_48_taurine	549291	685121	515928	529103	399952	554883	727718	546159	503159	617563
RP_Pos_492_kynurenic acid	7746	5935	6053	4564	5061	4037	2024	4214	4656	2941
RP_Pos_496_2-methylmalonate	527	574	373	373		314	419	700	395	73
RP_Pos_499_xanthurenic acid	30254	29237	24886	27154	20783	10845	26336	17766	19981	14681
RP_Pos_5_L-alanine	640495	435939	410432	345338	424900	338146	600985	411767	439058	389190
RP_Pos_50_nicotinate	348710	307073	339798	301762	305001	251256	345454	298710	247622	225750
RP_Pos_51_D-gluconic acid	4778	2123	2936	2750	2823	1630	61	3069	2457	2743
RP_Pos_525_N-acetyl-L-leucine
RP_Pos_536_dehydro-L-ascorbic acid	4752	4434	5982	4429	4310	6009	3750	6099	4791	3354
RP_Pos_54_hypoxanthine	17456279	15243985	15812196	13455534	15517232	13880496	16718056	12404649	12011410	12553272
RP_Pos_55_L-homoserine	71248	72802	60445	50006	79656	50388	61878	58968	49882	42291
RP_Pos_551_biotin
RP_Pos_554_4-aminobenzoate
RP_Pos_556_pyruvic acid	131357	36135	32400	46090	36466	130729	16486	33226	50176	41305
RP_Pos_56_D-glucose	3108	1953	2209	2417	2271	2093	3111	544	3710	1387
RP_Pos_563_a- ketoglutaric acid	7447	3046	6431	7083	4260	2612	8144	3466	1383	1434
RP_Pos_577_anthranilate	6492	7560	5716	3856	6353	5577	3840	6650	7201	3311
RP_Pos_578_serotonin	37689	79135	11426	24457	12222	1087	57785	8965	4761	8347
RP_Pos_58_inosine	1471552	989286	1000764	678740	939949	711730	1181318	665566	635186	653114
RP_Pos_607_acetoacetic acid	51433	33201	33175	84485	14276	37544	142851	154294	57787	43363
RP_Pos_61_uridine	15936	6184	8224	7484	10733	8042	14892	8677	1345	13083
RP_Pos_618_cholesterol	1780	1690	336	687	732	717	788	873	961	440
RP_Pos_62_creatine	22747400	20904568	17434360	17981804	18971000	7131911	20768536	5028833	14842184	14795695
RP_Pos_620_palmitate hexadecanoic acid	2114	1860	6373	402	2002	311	2031	6231	6730	1637
RP_Pos_622_progesterone	277	772	343	204	444	253	69		94	363
RP_Pos_625_indole	5781635	7498137	7634924	8172946	6387520	7679382	5607298	8511365	7624352	8574268
RP_Pos_63_pyridoxine	1599	982	7280	5184	393	6958	5142	3307	7256	7957
RP_Pos_630_cholic acid	13428	9082	4714	2217	3822	5253	5538	5691	418	4544
RP_Pos_639_stearate	276	734	280	18581	3888	2171	949	1166	2779	165
RP_Pos_64_citrulline	3756	3522	2314	1621	2659	3546	3222	2608	2174	2307
RP_Pos_641_linoleate	82330	2033	6643	15392	12512	100948	5194	99029	91255	4877
RP_Pos_65_L-kynurenine	25817	15469	17936	17007	16206	10844	18160	15784	14303	10143
RP_Pos_66_4-aminobutanoate	28311	28885	27991	27056	29408	42958	31012	25003	30916	31857
RP_Pos_662_docosahexaenoic acid	248	82	320	90	121	80	106	210	122	146
RP_Pos_67_(S)-Dihydroorotate	1165	611	4449	4310	606	1728	1090	3496	558	406
RP_Pos_686_cholesterol 3-sulfate	152	1390	1239	957	178	749	332	861	210	1058
RP_Pos_69_fructose 1,6-biphosphate		136								237
RP_Pos_7_L-lysine	1501503	1285096	1189740	1194776	1230989	1110999	1389951	1230200	1219491	1045171
RP_Pos_71_Deoxyadenosine monophosphate	512478	540191	332802	447957	314889	388265	340871	674960	366879	425535
RP_Pos_716_phenylpyruvic acid	664	56	662	470	385	566	384	53	412	355
RP_Pos_719_vitamin D3 calciol	40674	20773	15750	43233	52814	60188	38887	42786	21925	31569
RP_Pos_72_urate	30902	32947	20613	29328	27959	9435	35448	21347	19094	22610
RP_Pos_74_cytosine	116263	114073	117113	111543	91417	120784	111861	123587	118577	132173
RP_Pos_758_Glycyldeoxycholic acid	1623	5002	948	3942	915	65	543	1672	205	121
RP_Pos_76_xanthine
RP_Pos_765_2-aminobutanoic acid	375920	363670	314067	292450	345858	220727	334526	310582	298011	265092
RP_Pos_78_guanosine	4696218	4114950	3400717	3448065	3675023	3625853	5009513	3339008	3410795	3220923
RP_Pos_8_L-aspartate	13045	14346	7855	13550	9306	29520	30060	14704	10793	13199
RP_Pos_807_betaine aldehyde cation	2441	5433	5164	5217	3014	3050	5076	4268	3590	2901
RP_Pos_812_2-deoxyinosine	2448	1493	1323	1425	1224	901	1778	1190	1033	919
RP_Pos_817_25-hydroxyvitamin D
RP_Pos_82_L-isoleucine	12855703	11544348	10563039	11830361	10093460	6451783	10079499	9996975	8892056	7563030
RP_Pos_832_adenosine 5-phosphosulfate	1461	1047	179	143	1953	1172	753	1256	820	618
RP_Pos_84_dihydrofolate	212	235	103	121	91		257	121	81	107
RP_Pos_86_5,6-dihydrouracil	10201	5626	6061	14322	9738	9406	12143	5941	10354	6386
RP_Pos_869_sedoheptulose 7-phosphate	5578	23181	439			20876	1622			5956
RP_Pos_87_nicotinamide mononucleotide	12868	7723	6351	4656	4297	7231	213	7040	5757	4287
RP_Pos_870_e1rythrose 4-phosphate						71
RP_Pos_88_purine	21161	2434	3055	3009	3481	82759	2389	2314	1611	1829
RP_Pos_9_L-glutamine	32648	4183	9705	14191	1811	23172	5183	2829	12526	4514
RP_Pos_92_L-cystine	384	237	195	689	1085	230	134	133	1589	165
RP_Pos_94_(R)-malate	1205	1567	693	748	730	751	556	1277	1640	438
RP_Pos_95_folic acid	480	358	332	281	276	209	306	263	255	239
RP_Pos_96_hypotaurine	4686	9372	6195	5551	5736	4330	5437	5488	4532	5423
RP_Pos_97_D-tryptophan	10236467	10096363	8201560	9213469	7213592	3622480	9326773	6516903	6910539	5339074
RP_Pos_98_deoxyuridine	2092	2977	2228	1581	1391	1085	1957	1397	1487	502
RP_Pos_Agmatine	56259	27928	57179	27989	62751	16197	37653	22344	36281	22189
RP_Pos_alpha ketoglutarat	108	665	114	134	148	52	279	163	110	51
RP_Pos_succinate	4525	4601	15316	5893	10814	8954	17738	5859	6084	13331

## Sheet: Exp2-RPLC
Compound	CONTROL_B1	CONTROL_B2	CONTROL_B3	CONTROL_B4	CONTROL_B5	NOISE_B1	NOISE_B2	NOISE_B3	NOISE_B4	NOISE_B5
RP_Pos_1_Nad	822564	853605	1.08231e+06	765698	578511	1.1061e+06	1.0081e+06	1.11886e+06	759047	873823
RP_Pos_10_L-serine	33888.1	40352.4	38567.4	29156.3	35773.3	42950.6	39901.1	38564.3	37878.4	38976
RP_Pos_101_guanidinoacetate	314607	482684	479061	433906	427354	729362	378165	501040	457058	453828
RP_Pos_105_(2R)-glyceraldehyde 3-phosphate	1705.16	792.04	1575.62	1521.53	1023.89	1321.88	612.805	1338.05	712.629	900.019
RP_Pos_107_betaine	7.18487e+06	8.59142e+06	5.15733e+06	5.77928e+06	8.34442e+06	5.64857e+06	7.27643e+06	9.8393e+06	7.81675e+06	9.36447e+06
RP_Pos_109_creatinine	963670	302864	169851	294729	1.3713e+06	1.00639e+06	788370	335377	291181	826539
RP_Pos_11_L-ascorbate	278.35	1125.74	1226.87	872.162	792.794	384.408	633.009	1034.69	1229.77	584.227
RP_Pos_110_sorbitol	3805.37	2423.32	3674.91	4516.42	2260.42	1400.22	4503.25	1741.88	5262.77	3114.55
RP_Pos_112_4-pyridoxate	5913.85	3968.9	6824.59	12366.7	7080.59	3971.95	4029.95	6700.24	9300.85	7201.42
RP_Pos_113_deoxycytidine	12675.4	6843.9	6129.69	6301.68	6459.28	2533.82	6705.39	5638.25	4401.4	5559.88
RP_Pos_115_2-aminoadipate	64117	49184	50592.9	43993.7	58748.5	51577	96535.3	58720.5	86046.2	75445.6
RP_Pos_117_o-phospho-L-serine	231.259	289.636	207.374		122.848	663.85	196.406	281.149	905.98	956.7
RP_Pos_118_4-hydroxy-L-proline	1.31152e+07	1.10767e+07	1.18423e+07	1.18297e+07	1.01204e+07	6.57575e+06	1.0918e+07	11679572	1.00118e+07	9.46613e+06
RP_Pos_12_L-methionine	2.26113e+06	1.84587e+06	1.66298e+06	2.3681e+06	2.3009e+06	1.18328e+06	1.52832e+06	1.44594e+06	1.40322e+06	1.21791e+06
RP_Pos_120_N,N-dimethyl-glycine	756599	745987	677234	594207	715503	810498	738478	703211	645779	731278
RP_Pos_121_N-methyl-L-glutamate	37399.6	38037.6	40271.4	31933.5	35560.6	36226.4	67572.8	42832.3	53472.3	53472.3
RP_Pos_123_1-methyl-L-histidine	5686.4	3158.51	5744.2	15807.3	3967.31	4906.81	14420.1	4712.99	4482.92	2929.37
RP_Pos_126_D-ornithine	15088.2	9535.82	10632.4	9862.15	14437.5	9213.53	14211.4	9174.74	9191.02	9534.45
RP_Pos_13_L-tryptophan	7.24434e+06	6.02699e+06	6.12732e+06	7.08473e+06	5.47849e+06	3.09887e+06	6.55899e+06	4.39205e+06	4.04422e+06	6.30002e+06
RP_Pos_133_xanthosine	10118.9	6642.15	36732.9	8087.28	9512.21	4120.99	9468.49	5531.38	30699.3	9404.09
RP_Pos_135_homocystine	78595.5	45470.3	54031.8	36983.3	57274.3	67865.2	64654.2	34010.3	55668.8	46018.2
RP_Pos_138_glyceraldehyde	18820.6	24943.4	18071.9	13193.3	4727.48	5001.5	18007.3	28989.9	22235.5	10293.5
RP_Pos_14_L-phenylalanine	1.61824e+07	1.26803e+07	1.41906e+07	1.3103e+07	1.24124e+07	7.33025e+06	1.36491e+07	1.24517e+07	970.716	1.30958e+07
RP_Pos_140_5-oxo-l-proline	5.9379e+06	4.95428e+06	3.46733e+06	3.84105e+06	3.15391e+06	2.81236e+06	4.77245e+06	4.98166e+06	5.72351e+06	3.25394e+06
RP_Pos_141_cystathionine	182.054	176.128	261.368	293.421	377.538	702.999	521.436	152.373	216.312	756.813
RP_Pos_144_1-methyladenosine	670563	599037	588495	520663	476062	292946	535710	623725	878.923	508967
RP_Pos_145_(-)-3-dehydroshikimate	1886	2609.18	3311.94	764.913	1735.24	2893.74	1501.43	3336.7	952.01	384.929
RP_Pos_15_L-tyrosine	3.12552e+06	3.03248e+06	2.76221e+06	3.40534e+06	2.9506e+06	1.1279e+06	2.31712e+06	2.12946e+06	1.10931e+06	1.82655e+06
RP_Pos_155_pyridine-2,3-dicarboxylate	1991.64	972.63	830.24	1934.5	1606.1	900.321	2028.57	367.542	717.886	757.794
RP_Pos_16_sucrose	29865.2	22338.3	570.729	24132.7	686.715	194.33	1832.35	1163.11	116.818	137.746
RP_Pos_161_L-homocysteine	5206.43	7981.2	4651.84	4640.83	3150.55	3090.15	5609.54	6411.39	2983.19	4645.33
RP_Pos_166_3-cytidine monophosphate	122208	146472	198600	45128.7	52680.7	179215	152536	54658.5	196306	233291
RP_Pos_17_D-fructose	36607.3	36785.4	38976.1	35999.2	19299.3	37072.1	9169.53	37587.4	39153.3	37823.6
RP_Pos_172_dopamine	10954.7	10633.5	8749.55	11899.1	15643.6	11297.7	10319.4	5969.03	6808.19	9807.1
RP_Pos_177_L-leucine	1.60699e+07	1.39469e+07	1.49536e+07	1.45269e+07	1.26467e+07	8.24483e+06	1.26573e+07	1.47514e+07	1.26173e+07	1.26543e+07
RP_Pos_18_L-cysteine	9717	5393.16	16523.8	9773.98	7295.28	5383.07	7079.91	7651.76	6640.21	8073.59
RP_Pos_180_putrescine	18156.2	15857.7	10119.9	20717	15296.8	13153.9	15644.1	14929.6	22140.2	19715.5
RP_Pos_183_d-glucosamine 6-phosphate	2465.42	4514.18	3143.82	3886.32	2594.66	4534.63	2776.3	4141.77	2075.01	3302.77
RP_Pos_186_D-glucosamine	254.2	883.233	661.135	5234.68	799.769	524.598	719.764	423.877	1113.39	1279.56
RP_Pos_187_D-glucuronic acid			5034.94	3158.97	341.297	1746.44	5651.41		5771.97	42770.4
RP_Pos_188_L-lysine	1.69303e+06	1.53881e+06	1.64223e+06	1.52524e+06	1.80623e+06	2.07054e+06	1.69825e+06	1.66086e+06	1.60571e+06	1.5954e+06
RP_Pos_189_L-arginine	142118	125934	126183	88718.4	124368	72483.3	112051	104796	76764.6	71205.5
RP_Pos_19_beta-alanine	1623.45	1114.45	1131.16	664.571	608.71	726.018	725.576	821.683	943.065	1306.2
RP_Pos_190_L-histidine	60864.4	42242.4	40494	50859.9	50396.2	37771.8	40296.7	51547.2	34341.4	44504.8
RP_Pos_191_a-D-glucose-6-phosphate	7887.5	3181.82	8704.37	3892.93	5936.87	16548.9	15827	2592.47	6331.66	10887.9
RP_Pos_192_DL-isocitric acid	178886	197069	75355.5	62177.3	92036.1	50664.2	49352.8	156708	51349.3	60086.6
RP_Pos_194_5-methylcytosine	179.159	171.088	697.105	309.929	156.487	195.217	404.146	122.281	102.24	170.984
RP_Pos_195_L---carnitine	3.75744e+06	3.61401e+06	3.63589e+06	3.56589e+06	2.43152e+06	1.72225e+06	3.626e+06	3.97731e+06	3.4085e+06	3.59707e+06
RP_Pos_196_spermidine	1250.36	168.927	272.652	574.413	8463.86	226.992	20416.2	5684.95	570.778	24260.2
RP_Pos_197_spermine	905325	664184	153324	309282	271794	108035	189938	272477	265058	280692
RP_Pos_20_tetrahydrofolate	4038.65	3372.67	1301.66	1770.61	1717.93	2458.4	1747.65	1522.92	2002.67	900.373
RP_Pos_204_pyridoxamine	9582.64	3522.04	2401.5	9369.29	1851.35	1254.06	1982.15	2007.74	2082.42	1590.71
RP_Pos_21_uridine-5-monophosphate	16798.2	16909.6	26046.7	18089.5	20514.5	21823.7	44307.8	18597.1	27510.8	40592.5
RP_Pos_210_cytidine 2,3-cyclic monophosphate	570.477	548.356	817.902	628.735	496.492	1205.52	1330.65	878.49	617.033	1015.45
RP_Pos_211_O-acetyl-L-serine	1198.27	1735.92	606.343	2980.19	871.094	1540.48	2137.66	2968.3	1029.93	563.714
RP_Pos_214_uridine 5-diphospho-N-acetylglucosamine	806.19	1049.67	566.75	2187.54	1589.61	436.221	3802.06	3514.2		164.491
RP_Pos_215_6-phosphogluconic acid						129.017
RP_Pos_217_RS-mevalolactone	568.377	405.164	263.927	262.233	285.813	303.083	189.052	261.767	132.903	252.685
RP_Pos_219_thymidine 5-monophosphate	410.811	389.582	109.672	136.446	218.051	129.205	169.181	794.128	159.628	261.465
RP_Pos_22_uracil	16398.2	8158.73	9948.41	4481.28	6907.41	8261.01	8967.49	1037.13	522.929	3096.36
RP_Pos_220_2-deoxyuridine 5-monophosphate	3012.62	2512.6	6126.07	10365.6	1356.91	1898.55	6173.99	2963.77	8167.16	8411.93
RP_Pos_221_5-phospho-D-ribose-1-diphosphate	1286.24	1540.18	1316.55	997.444	1566.58	1322.55	1685.73	1111.6	1762.24	1614.5
RP_Pos_222_guanosine 5-diphosphate	3015.1	2913.79	3014	2030.15	2311.59	1206.3	3753.13	6194.93	188.758	3125.98
RP_Pos_224_guanosine 5-triphosphate	1901.46	2046.89	1830.26	2009.29	1093.52	1250.92	1325.34	1239.91	1647.66	1706.76
RP_Pos_225_uridine 5-diphosphoglucose	118.725		263.526	157.246	103.946	188.055	164.855	492.4	185.772	968.273
RP_Pos_226_phospho(enol)pyruvic acid	15676.6	8063.5	11209.5	10070.8	12869.1	10827.4	8739.06	8318.03	9583.05	14486.2
RP_Pos_229_5-Aminoimidazole-4-carboxamide-1-b-D-ribofuranosyl 5-monophosphate	1614.03	1020.52	1262.91	1571.87	1137.93	2881.21	3300.39	2150.94	4080.4	9619.39
RP_Pos_23_glycerol	3350.68	3854.63	2975.01	1861.3	2462.36	2009.78	3557.29	3183.84	3097.22	3004.03
RP_Pos_230_phosphocreatine	4345.8	9955.75	15435	16436.9	11885.9	87060.7	21672.6	11401.6	12284.7	17611.1
RP_Pos_232_isopentenyl pyrophosphate	915.538	1468.11	123.157	110.18	1746.76		222.344	319.663	131.898	839.172
RP_Pos_234_guanosine 5-diphosphoglucose	333.662	307.278	125.717		283.231	111.044	734.226	136.729		196.917
RP_Pos_235_adenosine-5-diphosphoglucose	14677.6	8946.23	8863.83	10426.7	14504.1	10854.6	8515.88	11247.7	7405.93	10671.1
RP_Pos_238_uridine 5-diphosphoglucuronic acid	1362.84	1101.17	1318.03	1490.95	134.994	1035.19	1604.12	1572.7	126.949	1688.25
RP_Pos_239_2-deoxyguanosine 5-monophosphate	885.819	2377.69	359.792	419.485	115.09	1118.74	228.249	186.867	251.723	477.091
RP_Pos_24_D-galactose	3879.58	7490.34	13771.2	12298.8	8192.52	8710.08	2146.98	10990.7	8742.96	2558.34
RP_Pos_242_?-D-galactose 1-phosphate	5121.07	1707.34	4826.41	1119.05	2711.18	7973.52	6092.6	3348.01	6473.19	6930.38
RP_Pos_243_D-fructose 6-phosphate	6657.43	7429.88	6101.28	3017.3	6228.99	15778.8	23962	6077.07	10334.9	13410
RP_Pos_244_xanthosine 5-monophosphate	3684.8	3866.71	4289.51	4245.41	4042	5791.31	7599.11	3695.3	6851.51	5831.94
RP_Pos_247_2-deoxyadenosine 5-diphosphate
RP_Pos_25_inosine 5-phosphate	525988	504133	1.68046e+06	798139	882304	1.24526e+06	2.56929e+06	902748	1.54963e+06	2.63139e+06
RP_Pos_250_pyridoxal 5-phosphate	2339.4	1984.21	5551.8	2423.81	2540.22	6128.69	12464.4	3090.64	6449.82	12677.1
RP_Pos_251_adenosine 3,5-diphosphate	72144.7	57078.2	59651.7	59458.6	44292	64194.1	74343.8	78715.4	52497	74657.7
RP_Pos_252_flavin adenine dinucleotide		4858.41	955.558	144.826		1329.98	175.097	2151.96	6895.7	129.087
RP_Pos_254_cytidine 5-diphosphate	23044.8	223.266	26572.2	22102.1	25423.6	10196.9	348.267	305.994	101.035	17452
RP_Pos_255_inosine 5-diphosphate	14641.2	11161.9	12867.6	10751.9	10232.8	7958.99	15532.8	19913.7	11883	16791.2
RP_Pos_258_dihydroxyacetone phosphate	24895.5	18225	19256.2	16181.3	16883	25399.6	11912.9	16442.6	12314.7	15007.8
RP_Pos_260_2-deoxyguanosine	2035.05	1138.79	715.672	1115.84	745.308	545.573	1347.78	913.102	538.26	981.334
RP_Pos_263_N-acetyl-L-aspartic acid	18212.5	14431.1	16953.5	17936.2	15380	10865.6	25022	14563.3	20002.3	25347.4
RP_Pos_264_L-pipecolic acid	32685.8	5066.87	416833	921.261	2459.58	384572	893.447	369803	431646	12660.8
RP_Pos_269_O-phospho-DL-serine	195.4	360.632	180.081	113.387	297.755	772.812	531.439	116.571	165.798	263.545
RP_Pos_27_n-acetyl-d-glucosamine	2.46739e+06	685541	3.57501e+06	1.09676e+06	516045	1.07667e+06	1.20178e+06	1.11198e+06	1.68562e+06	1.03973e+06
RP_Pos_270_N-acetyl-DL-methionine	176.846	3460.15	403.344	982.501	4210.82	1675.86	2913.73	3547.28	4398.1	1453.15
RP_Pos_272_N-acetyl-L-asparagine	1729.94	1641.82	1196.95	880.359	1848.35	429.549	1785.31	1047.89	874.299	637.193
RP_Pos_273_thiamine (ion)	107.34	145.138	117.766	116.965	111.23	284.921	314.627	171.075	102.653	188.764
RP_Pos_275_a-N-acetyl-L-lysine	50850.7	59506.5	49618.8	45482.1	69689.8	59426.4	55875	46571.9	57910.5	60197.5
RP_Pos_277_S-5-adenosyl-L-homocysteine	920731	593226	601361	583234	705244	476750	834010	513635	521908	754781
RP_Pos_28_adenine	709351	592139	616673	615635	668223	422542	762018	645224	525850	709766
RP_Pos_281_2-deoxyguanosine 5-diphosphate
RP_Pos_282_D-(-)-3-phosphoglyceric acid	563.318	694.307	229.751	649.735	131.897	602.668	864.02	455.846	615.758	657.323
RP_Pos_284_1-methylnicotinamide	1999.51	1042.47	1047.55	1338.84	780.493	717.35	253.043	419.079	1041.98	448.968
RP_Pos_285_L-ornithine	15088.2	9535.82	10632.4	9862.15	14437.5	9213.53	14211.4	9174.74	9191.02	9534.45
RP_Pos_286_adenosine 5-monophosphate	885.819	2377.69	359.792	419.485	115.09	1118.74	228.249	186.867	251.723	477.091
RP_Pos_288_D-cellobiose	804.422	1108.28	890.383	325.198	773.148	277.163	655.042	728.695	355.529	778.637
RP_Pos_289_2-deoxyadenosine		132.224	117.154		138.461	189.623		161.943
RP_Pos_29_L-proline	242746	305.978	593847	324279	605975	271500	609411	286611	766582	671209
RP_Pos_3_L-glutamic acid	1.5485e+06	1.36297e+06	1.41574e+06	1.33013e+06	1.33712e+06	1.77023e+06	2.18844e+06	1.52597e+06	1.77745e+06	1.88766e+06
RP_Pos_30_malate	114.557	785.863	983.114	671.061	1327.89	902.448	1489.35	1513.31	1391.22	1028.02
RP_Pos_301_L-histidine	42109.9	39038.2	33701.3	42235	41970.7	17511.3	32927.8	40986.3	21485.6	30159
RP_Pos_304_guanosine 5-monophosphate	256064	281622	495693	319931	347868	696792	1.51205e+06	344692	752273	1.48738e+06
RP_Pos_31_L-asparagine	8921.55	8883.46	6866.5	25910.4	6514.56	6687.47	8971.82	5119.38	2259.55	14531.2
RP_Pos_312_glyoxylic acid	119272	73840.6	74130.3	135091	138244	51137.5	119260	71931.3	35370.4	122735
RP_Pos_32_nicotinamide	2.85495e+07	2.38768e+07	2.56147e+07	2.44493e+07	2.6051e+07	2.04549e+07	2.83767e+07	2.01633e+07	1.94681e+07	2.48319e+07
RP_Pos_33_citrate	178886	197069	75355.5	62177.3	92036.1	50664.2	49352.8	156708	51349.3	60086.6
RP_Pos_332_4-aminobutanoic acid	7.98022e+06	8.09969e+06	6.93609e+06	1.00817e+07	7.52019e+06	9.74486e+06	8.7653e+06	7.75973e+06	8.49677e+06	8.16794e+06
RP_Pos_336_thiamine monophosphate	1356.18	1306.32	889.954	1165.89	1023.05	1399.35	1778.58	2069.83	1486.64	853.706
RP_Pos_343_O-acetyl-L-carnitine	820.748	27488.5	184.557	2.00897e+07	2451.73	10368.4	5256.38	226.672	36962.1	5194.65
RP_Pos_345_inosine 5-monophosphate	66782.9	66848.7	206231	105318	130748	118951	260991	109222	186610	274648
RP_Pos_348_acetylcholine	68392.6	17923.7	8305.94	46222.8	9349.94	58379	79617	61267.3	13848.1	67829.4
RP_Pos_352_2-deoxy-D-ribose	865.992	394.39	1128.54	806.415	537.749	154.884		427.36	959.353	143.256
RP_Pos_354_adenosine	1.21451e+08	1.18029e+08	1339.26	1.21427e+08	1.07697e+08	1.06468e+08	1.21998e+08	3929.67	3501.41	1.14634e+08
RP_Pos_36_5-methylthio-adenosine	1.24269e+07	1.14129e+07	1.05726e+07	1.13582e+07	1.12386e+07	7.77885e+06	1.4273e+07	1.13923e+07	9.45229e+06	1.28811e+07
RP_Pos_363_L-methionine sulfoximine
RP_Pos_37_thymine	394707	340611	230458	244645	228644	180814	334529	279453	164839	260428
RP_Pos_374_5-deoxyadenosine	18963	15866.8	25691.3	17841	13544.8	11489	21589.5	21869.5	95305.2	18715.4
RP_Pos_376_histamine	134123	78883.3	81650.7	83805.3	85931.4	69593.9	115312	72031.9	43835	116856
RP_Pos_385_cytidine	35364	24215.7	23914.1	21398.7	27250	11170.2	27147.9	24532.7	17783.8	25871.1
RP_Pos_387_vitamin B12			168.605
RP_Pos_388_3-hydroxykynurenine	703.392	471.97	248.499	962.572	1208.51	1041.41	2069.82	348.466	403.988	1125.17
RP_Pos_39_L-valine	3.22446e+06	2.44637e+06	2.41237e+06	2.71158e+06	2.75946e+06	1.39819e+06	2.51137e+06	2.26956e+06	1.95422e+06	2.19947e+06
RP_Pos_394_alpha-d-glucose 1-phosphate	1933.61	2042.29	4260.35	1100.32	2156.78	6521.54	7088.71	2435.79	4410.89	5789.48
RP_Pos_395_sn-glycerol 3-phosphate	17544.7	16120.2	11885.5	13438.1	14817.5	14267.5	9235.6	15471.1	14331.3	14389.3
RP_Pos_396_D-ribose 5-phosphate	1122.99	748.239	863.333	261.261	927.266	2358.54	2843.89	597.221	1744.07	4760.08
RP_Pos_397_glycerol 3-phosphocholine	1.64193e+06	1.52124e+06	1.88588e+06	1.74136e+06	943387	31474.5	4.48672e+06	1.43513e+06	5.35699e+06	4.81296e+06
RP_Pos_398_cadaverine	2415.9	4082.17	1831.61	1501.35	1692.84	1246.14	1038.93	820.566	1349.43	1112.58
RP_Pos_4_glycine	4405.38	8046.79	4929.28	3724.41	6363	3971.3	3391.92	5512.93	3749.67	3866.24
RP_Pos_40_lactate	84362.4	62095.7	65605.5	22448.9	25494.2	25885.7	78531.2	75568.1	3398.58	56844.6
RP_Pos_402_glycerol 2-phosphate	863.655	160.544	370.276	595.09	1362.72	273.282	221.088	1553.66	274.914	256.353
RP_Pos_405_inosine 5-triphosphate	488.453	346.728	351.283	462.634	476.911	455.061	856.312	198.592	515.123	383.941
RP_Pos_406_R,S-2-hydroxybutyric acid	585.787	388.367	427.032	442.907	283.542	273.111	701.9	567.192	408.258	373.861
RP_Pos_409_adenosine 5-diphosphate	70971.6	57148.8	45327.3	41670.7	49820.3	56505.9	58280.8	62795.5	41978.7	66045.4
RP_Pos_41_L-threonine	81569.1	87023.7	60057.8	65437.8	79914	59953.3	66883.8	63596.7	57879.5	49969.8
RP_Pos_410_uridine 5-diphosphate	339.689	315.584	111.559	744.874	154.363		1198.14	173.197	503.559	102.961
RP_Pos_418_N-acetyl-DL-serine	5036.54	6681.15	1231.82	403.662	3409.2	1544.98	2019.22	3425.18	4631.93	681.813
RP_Pos_422_coenzyme A	143.555
RP_Pos_425_cytidine 5--diphosphocholine	34106.9	41644.2	28854.5	21687.9	30103.9	42223.2	41729.5	32387	35416.3	43963.4
RP_Pos_428_N-trimethylamine	415925	91606.4	300334	37219.6	116541	237698	402336	120090	303465	64243.3
RP_Pos_43_sarcosine	946269	819120	773945	765158	804165	912493	837076	539524	756569	732304
RP_Pos_44_thymidine	3220.53	6173.58	5099.88	3522.26	2657.44	5755.3	1877.49	6576.56	6605.77	2799.57
RP_Pos_449_3,5-diiodo-L-thyronine	858.824	187.082	395.052	156.287	658.474	444.374		305.005	1562.58	212.584
RP_Pos_454_oxaloacetic acid	3418.79	2491.22	6761.79	1812.36	9391.35	1118.39	9356.81	6319.03	722.303	4183.59
RP_Pos_457_fumaric acid	131.121	150.91	162.073	325.285	202.32	162.042	222.437	133.947	150.291
RP_Pos_459_4-hydroxybenzoic acid	5791.18	2215.07	2367.62	1852.18	3484.61	5386.08	2781.02	5071.55	3286.97	2911.89
RP_Pos_46_2-deoxycytidine 5-monophosphate	2232.9	1312.92	1807.03	1990.97	1150.03	1872.48	3415.57	1903.04	2176.93	2921.81
RP_Pos_462_2,3-dihydroxybenzoate	26535.5	14400	12378.9	9309.57	37358.6	39849.1	44042.6	9161.55	27133.4	11358
RP_Pos_47_guanine	6479.91	6859.21	8296.2	60841.1	7107.05	2098.75	112177	63849.7	88077.7	102278
RP_Pos_48_taurine	873329	266944	508739	462431	606041	683329	707209	620703	507169	553250
RP_Pos_492_kynurenic acid	18948.3	11100.2	11852	12419.4	14766.7	1239.28	12216.8	16403.8	905.615	12752.8
RP_Pos_496_2-methylmalonate	321.451	656.022	416.303	162.306	652.332	136.956	388.578	453.87	751.604	602.879
RP_Pos_499_xanthurenic acid	20149.6	17257.9	16539.1	20083.7	14837.4	8345.75	18264.5	12370.8	11441	19040.8
RP_Pos_5_L-alanine	1.44233e+06	1.34217e+06	1.16366e+06	1.07133e+06	1.17468e+06	1.46917e+06	1.10729e+06	1.20999e+06	1.14604e+06	1.19594e+06
RP_Pos_50_nicotinate	374626	321752	326437	298313	303674	274231	368031	244465	222343	319127
RP_Pos_51_D-gluconic acid	4949.72	3737.86	3954.96	3932.7	3336.6	2821.99	4235.85	5271.43	2716.27	1981.93
RP_Pos_525_N-acetyl-L-leucine	254.88	916.47	1323.49	855.947	1134.89	169.828	805.751	1024.24	1286.77	1238.69
RP_Pos_536_dehydro-L-ascorbic acid	11139.4	8839.5	9996.43	5842.95	10231.4	10936.6	11526.9	11479	9052.39	10175.7
RP_Pos_54_hypoxanthine	1.09835e+07	9.47503e+06	9.63053e+06	8.19192e+06	9.90468e+06	8.57231e+06	1.02968e+07	7.76311e+06	8914.13	1.00374e+07
RP_Pos_55_L-homoserine	81391.4	82768.2	60239.3	67048.9	72787.7	69716.3	77495.5	76736.3	63477.3	55504.8
RP_Pos_551_biotin	3931.85	1525.1	1867.44	3933.82	3807.62	4304.94	2806.26	1200.5	1882.88	4234.67
RP_Pos_554_4-aminobenzoate
RP_Pos_556_pyruvic acid	98472.3	94211.1	35675.9	57139	20704.6	95501.7	75766.8	84669.2	76543.1	72732.1
RP_Pos_56_D-glucose	2531.7	2577.4	3763.17	4432.3	2369.44	2650.4	2946.85	1962.16	3373.92	3524.34
RP_Pos_563_a- ketoglutaric acid	1084.31	3041.25	4325.35	2784.33	5932.13	3047.3	5098.67	5223.57	3796.51	5283.34
RP_Pos_577_anthranilate	7498.72	8668.73	7660.03	4678.79	6895.79	6682.91	5280.15	7876.1	7635.5	6390.11
RP_Pos_578_serotonin	248.114	955.996	1244.7	1032.85	1091.43	583.531	1109.9	232.008	183.937	804.599
RP_Pos_58_inosine	1.53622e+06	894275	1.05114e+06	724599	1.00528e+06	759429	1.23953e+06	733805	662186	1.08015e+06
RP_Pos_607_acetoacetic acid	39303.8	39112.9	353564	45873.2	81159.3	41311.9	108484	97831.5	692289	137901
RP_Pos_61_uridine	37385.6	12649.2	26414.6	21782.6	22197.4	13594.6	30879.4	23736.5	20480	27444.5
RP_Pos_618_cholesterol	2566.66	2340.08	604.403	835.339	1147.27	2419.56	1332.83	1014.37	1806.31	1175.38
RP_Pos_62_creatine	4.18148e+07	3.63228e+07	7.13083e+06	1.19217e+06	7.98179e+06	8.84525e+06	6.87651e+06	3.35992e+07	3.38851e+07	3.15013e+07
RP_Pos_620_palmitate hexadecanoic acid	2643.41	2975.71	905.151	1903.61	2551.4	2876.24	2091.81	2477.59	2609.91	405.835
RP_Pos_622_progesterone	275.332	970.473	651.91	496.563	741.697	1657.96		663.471	341.12	1650.98
RP_Pos_625_indole	4.29722e+06	4.67394e+06	5.83607e+06	4.60238e+06	898309	9.78223e+06	3.58165e+06	6.08077e+06	4.95716e+06	5.73017e+06
RP_Pos_63_pyridoxine	2622.1	9028	1815.59	1521.56	6752.32	1977.27	602.406	4174.07	3538.34	4328.93
RP_Pos_630_cholic acid	8844.4	14488.5	9437.53	13255.1	11420.3	11406.4	12212.7	13981.8	5771.87	11157.1
RP_Pos_639_stearate	61675.7	34805.8	45176.6	1711.97	50577.3	29844.5	3767.33	3372.31	6078.13	22951.4
RP_Pos_64_citrulline	3111.06	4493.29	1533.68	2598.12	2955.97	2208.8	3159.83	2950.67	1997.3	2189.25
RP_Pos_641_linoleate	64301.2	62123.5	60555.8	71666.4	76740.2	71177.7	42149.3	58453.4	61283.1	69954.9
RP_Pos_65_L-kynurenine	32262.9	22783.6	18619.8	18353.4	16430.1	10701	20872.5	19292	20209.1	16049.9
RP_Pos_66_4-aminobutanoate	31010.9	26174.2	28948.7	30560.6	31699	28468.8	32492.9	30225	30011.2	35740.1
RP_Pos_662_docosahexaenoic acid							101.789
RP_Pos_67_(S)-Dihydroorotate	3996.01	3498.51	3201.96	3206.56	3512.67	1977.33	4579.49	3903.23	3026.41	4066.56
RP_Pos_686_cholesterol 3-sulfate	823.724	736.309	1206.08	546.658	923.424	378.494	827.728	725.184	182.433	883.757
RP_Pos_69_fructose 1,6-biphosphate	8930.39	4804.16	8230.19	10402.1	4035.97	4697.75	3645.07	7023.47	18996.4	2349.35
RP_Pos_7_L-lysine	1.69303e+06	1.53881e+06	1.64223e+06	1.52524e+06	1.80623e+06	2.07054e+06	1.69825e+06	1.66086e+06	1.60571e+06	1.5954e+06
RP_Pos_71_Deoxyadenosine monophosphate	504505	419608	513758	446425	332313	451599	548922	598985	444515	458443
RP_Pos_716_phenylpyruvic acid	798.171	512.073	787.711	591.341	447.73	606.576	410.862	614.884	562.107	482.659
RP_Pos_719_vitamin D3 calciol	20495.1	40188.9	14850.2	42350.6	34939.4	40532	6310.65	31189.5	2471.38	44847.3
RP_Pos_72_urate	581.934	662.491	869.469	1455.89	3561.92	1845.32	151.464	623.404	180.142	2416.21
RP_Pos_74_cytosine	422800	303450	282307	254720	275348	282690	374766	285007	230567	347437
RP_Pos_758_Glycyldeoxycholic acid	4748.61	4718.14	3845.99	1513.33	2067.65	3409.77	4679.51	875.37	4968.11
RP_Pos_76_xanthine	955500	761962	813507	756159	968014	711956	860073	619402	534887	952625
RP_Pos_765_2-aminobutanoic acid	493376	443568	384977	627134	421205	542330	432156	409945	567157	423518
RP_Pos_78_guanosine	3.21429e+06	2.84979e+06	2.1247e+06	2.22203e+06	2.5222e+06	2.47623e+06	3.58992e+06	2.26281e+06	2.23134e+06	2.87907e+06
RP_Pos_8_L-aspartate	36481.7	33917.7	28614.5	35048.8	53306	40709.5	55062	47964.3	24471.9	51278.6
RP_Pos_807_betaine aldehyde cation	8186.69	3100.55	241.425	7793.89	7713.06	6889.08	7634.92	6241.43	7677.32	7843.95
RP_Pos_812_2-deoxyinosine	2743.44	1621.94	1438.7	1512.35	1415.33	956.689	2074.37	1619.34	1306.61	1652.56
RP_Pos_817_25-hydroxyvitamin D	407.023	198.829	754.87	603.864	879.506	767.332	488.272	850.319	698.002	1101.93
RP_Pos_82_L-isoleucine	1.34766e+07	1.16679e+07	1.23335e+07	1.20984e+07	1.05822e+07	6.64382e+06	1.14305e+07	9.57335e+06	10503683	1.0493e+07
RP_Pos_832_adenosine 5-phosphosulfate	2962.63	1609.97	189.589	2868.14	2026.31	2367.82	917.331	2397.48	288.705	2034.39
RP_Pos_84_dihydrofolate
RP_Pos_86_5,6-dihydrouracil	7624.26	10271.8	8779.51	13099.5	10862	7367.61	10843.3	6435.56	8545.92	11646.7
RP_Pos_869_sedoheptulose 7-phosphate	2873.18	1556.99		882.421	139.36	1681.08	2096.68	3307.24	1065.61	337.08
RP_Pos_87_nicotinamide mononucleotide	11824.6	6030.4	518.877	5033.61	6030.27	6646.23	9416.72	6597.11	7650.53	4405.25
RP_Pos_870_e1rythrose 4-phosphate	120.974	198.489	229.949	135.193	158.752		320.069	120.569	206.044
RP_Pos_88_purine	13287.9	2007.48	2091.61	2146.43	2214.8	46836.4	2046.81	2201.66	1865.66	1067.01
RP_Pos_9_L-glutamine	96235.7	108874	81819.7	95097.6	94602.2	103843	104505	99941.2	74244.1	102591
RP_Pos_92_L-cystine	112.16	780.708	274.594	544.306	167.474	280.393	442.5	206.06	234.604	218.037
RP_Pos_94_(R)-malate	114.557	785.863	983.114	671.061	1327.89	902.448	1489.35	1513.31	1391.22	1028.02
RP_Pos_95_folic acid	490.681	364.817	254.185	241.698	286.167	153.978	287.439	188.863	187.919	352.241
RP_Pos_96_hypotaurine	5466.92	9313.51	6419.03	6435.5	3274.34	7880.61	7780.65	6892.49	4771.04	5594.1
RP_Pos_97_D-tryptophan	7.24434e+06	6.02699e+06	6.12732e+06	7.08473e+06	5.47849e+06	3.09887e+06	6.55899e+06	4.39205e+06	4.04422e+06	6.30002e+06
RP_Pos_98_deoxyuridine	1504.37	1980.73	719.052	1187.93	1039.62	944.646	1073.13	1535.63	766.085	955.114
RP_Pos_Agmatine	98847	43807.7	106527	50331.1	39919.1	113136	60746.3	81889	31703.9	119985
RP_Pos_alpha ketoglutarat	144.483	207.641	132.596	539.059	524.949	312.574	423.592	285.519	129.396	139.737
RP_Pos_Oxidized Glutathione	3.48578e+06	3.41407e+06	1.16278e+06	2.74279e+06	2.19045e+06	1.66316e+06	4.37907e+06	2.08286e+06	431240	3.60535e+06
RP_Pos_Reduced Glutathione	68799.7	48080.2	83693.3	153485	39157.1	83378.8	129379	83722.1	17782.9	83933.2
RP_Pos_succinate	13898.6	11506.4	16961.1	14319.4	13347.7	10437.1	21728.1	16469.1	17976.6	24363.2

## Sheet: Exp2-HILIC
Compound	CONTROL_C1	CONTROL_C2	CONTROL_C3	CONTROL_C4	CONTROL_C5	NOISE_C1	NOISE_C2	NOISE_C3	NOISE_C4	NOISE_C5
1_NAD	880594	758665	798689	708839	584156	658632	911374	917931	705151	916461
10_L-serine	563021	557722	644144	563736	596186	379462	634090	524816	617021	610447
107_betaine	518.984	249.866	1063.98	798.192	347.266	404.335	549.966	304.992	428.975	589.801
109_creatinine	1564.37	715.585	441.229	549.41	949.651	1730.28	702.406	1119.47	1390.22	753.793
11_L-ascorbate	1774.43	3921.96	2437.67	1234.89	199.379	3221.05	133.849	2610.02	112.677	1744.29
112_4-pyridoxate	8088.23	4343.41	5591.26	9319.32	5184.52	3910.47	3706.63	4279.81	5376.32	5201.96
113_deoxycytidine	4648.68	5229.59	3509.66	3780.17	2607.06	3745.7	5458.09	4633.85	3054.27	4131.48
115_2-aminoadipate	3211.79	2470.4	2820.59	1736.39	2227	2218.98	744.124	1873.5	970.816	6017.13
117_3-Phosphoserine						132.726	129.759		197.605	157.642
118_4-hydroxy-L-proline	7.9984e+06	6.42437e+06	7.08373e+06	5.66228e+06	6.2435e+06	921769	7.49978e+06	6.20229e+06	5.76179e+06	6.98593e+06
12_L-methionine	11643.6	8704.95	7915.46	8676.21	10824.1	3902.61	7643.44	6694.37	6329.71	2041.86
121_N-methyl-L-glutamate	1789.96	1600.07	1954.14	989.123	1401.81	2028.52	2129.03	2052.76	6436.6	2628.95
123_1-methyl-L-histidine	168.095	423.35	403.083	132.349	170.338	203.845	165.992	170.663	334.807	197.003
126_ornithine	213.959	171.87		141.049		114.064	342.958	130.714	189.722	125.379
13_L-tryptophan	79618.5	66685.7	70121.7	75441	58736.6	16529.6	27612.3	46738.1	18950.2	67618.1
130_allantoin	104729	61806.3	115987	85529.1	55739.4	40799.8	68384.9	79127.4	74019.9	58988.3
133_xanthosine	61749.2	81126.3	67183.9	61204.5	69347.6	67575.8	121161	66760.1	63428	40440.4
135_homocystine
138_glyceraldehyde	4512.61	922.243	571.161	197.46	679339	201.275	417.511	1259.14	495.582	3867.45
14_L-phenylalanine	702031	554547	583426	500225	528646	293767	212743	524928	434169	190584
140_5-oxo-l-proline	531.095	482.978	216.294	196.473	427.151	515.643	616.696	481.766	312.68	217.021
141_cystathionine	186.469	136.869				113.85	161.319		118.003	267.774
144_1-methyladenosine	1821.71	2135.64	3030.22	573.772	9710.8	809.721	3072.89	1368.03	2520.46	1749.34
145_3-dehydroshikimate	2719.83	1799.82	3764.79	1439.91	1568.09	1296.35	2469.03	207.81	728.328	298.749
15_L-tyrosine			116.1					168.264
155_pyridine-2-3-dicarboxylate	2119.81	1148.27	1937.55	2578.47	262.724	3135.87	2689.14	3135.46	2676.56	2676.47
16_sucrose	22089.5	15445.6	24404.8	14648.8	17299.9	27306	52455.3	17484.7	30588.1	35504.7
17_D-fructose	186658	179271	165582	174494	178301	119615	192268	194977	196191	192305
177_leucine	1022.72	1936.22	2938.45	390.199	814.079	1359.09	2961.38	623.574	1782.31	2955.49
18_L-cysteine	6393.78	12939.1	1682.36	6004.45	12513.3	3518.53	4235.29	11385	9254.36	4264.24
186_D-glucosamine	742.314	355.79		448.811			365.203		262.077	227.277
187_D-glucuronic acid	85123.6	81545.7	64193.5	68096.9	63500	50165.8	62307.7	60084.1	55525.2	62033.9
188_L-lysine	312.888	501.771	224.351	213.933	255	129.631	463.406	252.754	292.263	318.866
189_L-arginine	767592	587820	583761	448008	677722	320910	623627	458736	500679	484584
19_beta-alanine	1842.62	1305.04	1390.7	1608.25	1583.09	1304.14	1470.05	1726.19	1332.95	2063.88
190_L-histidine	78612.6	31178.6	58195.9	43633.2	1106.01	6302.16	33409.6	967.828	22140.8	64912.5
191_a-D-glucose-6-phosphate	23636.5	1753.23	41789.7	4177.49	1126.42	51048.2	142280	2760.59	39760.7	115600
192_isocitrate/citrate	457.394	10110	805.273	5683.98	210.555	24823.9	22745.2	15594.4	6167.26	10808.1
194_5-methylcytosine	274.223	140.103	140.175	211.008	561.908	115.397	521.351	414.433	355.903	201.805
195_L-carnitine	8763.72	7774.57	7967.69	6777.57	7007.55	3791.16	5634.55	5956.1	6895.55	7423.46
197_spermine	755.589	281.237	487.883	722.572	373.605	877.206	325.065	656.184	491.402	779.766
20_tetrahydrofolate	378.379	112.488	273.866	234.989	244.436	156.928	257.055	261.917	164.891
204_pyridoxamine	857.967	634.351		471.817	310.619	255.482	251.559	236.091	151.338	199.586
21_uridine 5--monophosphate	102524	102020	267802	137182	136913	200081	509197	156891	251870	426059
210_cytidine 2-3-cyclic monophosphate	657.97	11629	1873.57	157.414	268.794	3204.48	3095.14	4136.63	2175.9	313.95
211_O-acetyl-L-serine	134683	630.286	116341	107452	117193	47112.8	159815	123336	114574	132446
213_carbamoyl phosphate	13457	12796.6	14155.7	12090.3	14299.3	8494.65	12036.4	11063.4	14012.9	10622.2
214_UDP-GlcNAc	2.19586e+06	2.32481e+06	2.20274e+06	2.06062e+06	2.33367e+06	1.57562e+06	2.54921e+06	2.18855e+06	1.80368e+06	2.42609e+06
217_RS-mevalolactone	1620.7	5710.84	1087.15	777.462	1103.41	6605.85	1530.13	3944.85	3307.24	1505.63
219_thymidine 5-monophosphate	5276.28	8767.25	31207.2	6698.73	22136.8	18795.1	57893.9	20126.6	29077.8	42284.7
22_uracil	98433.5	74577.3	90302.6	71113.9	86035.4	45419.9	98140.5	75148.8	69446.6	91071.3
220_2--deoxyuridine 5--monophosphate	481.554	461.655	698.106	469.713	146.049	489.883	1772.96	354.693	499.048	859.146
221_5-phospho-D-ribose-1-diphosphate	68129.9	77286.1	113524	113729	117231	106724	127916	51787.6	118711	36497.5
222_guanosine 5--diphosphate		142.173	229.149	407.605	297.789	142.857	215.008	254.961	104.664	265.933
224_guanosine 5--triphosphate	33169.5	38922.6	42253.9	30679.2	9006.17	10626.2	12120.4	48191.3	45725.4	43522.1
225_uridine 5--diphosphoglucose	838552	870383	1.07367e+06	867011	766498	905594	2.07805e+06	1.0496e+06	892978	1.83689e+06
228_adenosine 5--triphosphate	503.311	989.14	302.815	478.308	520.523	1427.75	1342.99	201.603	161.265	4057.72
229_ AICAR monophosphate	117.15	136.681	116.62	114.602	151.503	855.319	189.385	113.991	546.181	220.443
23_glycerol
230_phosphocreatine	81260.6	37153.4	63576.1	59108.4	39388.1	177298	126128	34091	29497.7	111655
232_isopentenyl pyrophosphate	11398.4	3771.25	1568.91	2426.68	3300.84	4486.82	11800.3	1976.52	1744.39	6751.79
234_guanosine 5--diphosphoglucose	3809.8	4483.18	4546	4539.18	3639.53	6784.84	14146.6	5994.51	6684.59	14567.9
235_adenosine 5--diphosphoglucose	382.001	449.504	704.475	140.399	480.674	101.826	1038.25	378.939	428.6	679.5
238_uridine 5--diphosphoglucuronic acid	101.959			109.144
239_2--deoxyguanosine 5--monophosphate	1.28799e+06	1.2711e+06	5.77936e+06	2.7162e+06	2.85685e+06	3.30523e+06	8.62738e+06	2.82528e+06	5.31159e+06	7.99737e+06
24_D-galactose	954.286	981.525	1092.96	1149.91	728.849	705.414	160.337	1365.06	531.515	565.303
242_a-D-galactose 1-phosphate	45356.6	21089.6	39089.6	5636.39	33030.4	54244.5	199948	23062.9	47240.7	191416
243_D-fructose 6-phosphate	78636.8	57977	139589	54824.3	62119	60381	424576	14927.4	193518	370882
244_xanthosine 5--monophosphate	1031.42	415.397	1418.29	1926.19	4020.08	957.434	42351.7	4514.98	956.515	37587.2
246_2,3-diphospho-D-glyceric acid	151.285	997.602	918.387	1056.93	427.655	1225.27	996.09	1184.02	611.784	1004.63
247_2--deoxyadenosine 5--diphosphate			109.405							114.514
249_phosphocholine chloride	829.256	842.321	153.398	227.44	333.296	123.418	127.449	349.466	407.797	276.615
25_inosine 5-phosphate	27592.4	42519.1	894412	21932.3	393015	240621	1.57404e+06	229848	512151	826096
250_pyridoxal 5--phosphate	153.99	122.882				193.703	509.906		303.778	713.647
251_adenosine 3--5--diphosphate	603.129	652.088	877.342	406.76	406.314	626.996	2893.02	454.301	377.133	1333.98
252_flavin adenine dinucleotide	22203.5	20295.7	25909.6	18765.2	18004.2	24929.7	41409.2	19250.8	19611.4	37208.8
254_cytidine 5--diphosphate		111.474				193.068		106.072	137.476	219.604
255_inosine 5--diphosphate	1284.78	545.26	528.365	1347.01	293.151	529.737	1980.16	1665.2	771.738	239.937
257_uridine 5--triphosphate	121.715	149.512	235.035	220.366	136.969	102.3	195.277	222.763	107.05	173.878
258_dihydroxyacetone phosphate	1862.65	988.698	8651.36	2266.02	4015.58	10399.2	19453.9	1784.69	8655.68	17725.1
26_myo-inotsitol	20498	19263	20145.5	17700.4	19386.1	10465.8	22041.5	18149	19834.2	20929.2
260_2--deoxyguanosine	12278.4	10177.3	7912.25	6813.94	7128.99	7742.91	11174.3	7691.96	7658.89	6294.61
263_N-acetyl-L-aspartic acid	8.12685e+06	7.6039e+06	9.18651e+06	7.51615e+06	8.02572e+06	7.97926e+06	1.10102e+07	7.60849e+06	8.77657e+06	1.09582e+07
264_L-pipecolic acid	769.925	1493.43	1841.67	743.774	1556.22	3133.24	170.152	1167.62	3633.53	4698.03
27_n-acetyl-d-glucosamine	114.938	987.742	1047.81	256.546	675.062	217.283	267.671	531.58	362.565	282.347
270_N-acetyl-methionine	1026.14	552.131	870.562	962.237	863.293	1035.96	1298.3	875.136	1108.28	332.489
272_N-acetyl-L-asparagine	1.34208e+06	923867	1.50353e+06	2.10412e+06	1.63816e+06	1.54132e+06	1.68351e+06	1.00897e+06	1.58315e+06	1.57e+06
273_thiamine_ion		108.549						124.193		119.631
275_N-acetyl-L-lysine	21447.1	21762.5	17046	17090.5	18739.6	10073.3	13727.4	6706.63	14842.6	13231.9
277_S--5--adenosyl--L-homocysteine	22366.7	15963.3	15559.1	11140	12285.5	17453.6	39574.6	8819.11	15166	24362.7
279_2--deoxyguanosine 5--triphosphate				233.235			134.686	112.141	105.741
28_adenine	372174	225421	175254	167087	173358	489986	337614	216105	161083	235079
281_2--deoxyguanosine 5--diphosphate	546.653	1588.84	5781.63	1769.41	1101.37	905.358	240.783	1009.5	2895.11	1191.64
284_1-methylnicotinamide	108.388
286_adenosine 5--monophosphate	1.28799e+06	1.2711e+06	5.77936e+06	2.7162e+06	2.85685e+06	3.30523e+06	8.62738e+06	2.82528e+06	5.31159e+06	7.99737e+06
288_D-cellobiose	7218.34	4140.45	3153.94	3469.74	4266.62	5234.53	1968.95	3113.67	1755.13	3806.96
29_L-proline	19566.9	15621.9	7209.37	16787.5	19132.2	8629.54	16123.7	13927	13655.6	13975.6
295_cytidine 5--monophosphate	21787	15691.3	44062.4	26359.2	28258.1	51128.2	108876	32979.6	54975.4	94703.5
2-Hydroxyglutarate	1577.55	1463.42	2115.32	2871.58	647.224	1110.01	2308.72	1417.4	1772.24	1789.42
3_L-glutamic acid	7.54087e+06	6.30402e+06	6.77996e+06	5.78676e+06	6.50197e+06	5.13721e+06	8.22251e+06	6.38239e+06	6.61482e+06	7.23816e+06
30_malate	231888	325528	426964	592048	280092	508027	593583	447362	476279	763695
304_guanosine 5--monophosphate	28388.7	42298.4	72271.4	40789.4	49344.7	202913	483610	62445.1	187049	450268
31_L-asparagine	45526.8	70207	65021.9	95998.4	87070.5	61253.5	44320.6	91221.5	74228.9	21571.3
310_deoxythymidine 5--monophosphate	5276.28	8767.25	31207.2	6698.73	22136.8	18795.1	57893.9	20126.6	29077.8	42284.7
312_glyoxylic acid	11791.4	11041.2	12043	11293.8	11566.1	9184.67	12699.9	11093.9	15555.8	12933.1
317_N-phosphocreatine	93249.8	44514.6	67662.6	66468.9	39361.8	204889	142430	45288.7	31704.1	118230
32_nicotinamide	1766.82	1548.66	1663.33	1750.78	1081.99	359.137	1740.68	1446.38	1164.6	1058.73
33_citrate/isocitrate	35923.7	65069	32068.7	9952.34	9587.52	438377	295233	48170.2	33365.2	496726
332_GABA	6539.64	4622.31	6236.82	5225.4	5516.51	4075.07	7690.26	5951.5	5838.82	5436.6
335_riboflavin	2625.91	2610.88	1865.87	1962.94	3057.7	1572.38	5157.44	2365.05	5908.28	2976.44
336_thiamine monophosphate	5069.04	4376.66	5607.22	5223.75	4835.67	3826.23	5708.05	5398.78	5203.59	6168.83
337_N-acetyl-L-cysteine						147.45
343_O-acetyl-cartine	13123.8	12643.9	10778.7	514.775	7112.03	7309.48	4518.63	3366.24	6105.8	4300.3
347_cytidine 5--triphosphate	977.228	2037.1	5270.76	2580.04	2506.23	6753.19	16982.6	2155.09	8204.29	202.217
348_acetylcholine	625.85	1721.16	835.288	788.323	200.055	746.9	533.975	1264.78	660.395	841.285
352_2_deoxy-D-ribose	204455	135282	373687	279593	246228	481551	473087	367323	345173	766440
36_5-methylthio-adenosine	34396.2	32436.4	36885.5	26433.6	25060.4	15375.4	42765.1	38926.6	28372.7	35935.5
37_thymine	1.58471e+06	1.44346e+06	1.32347e+06	1.29374e+06	1.34227e+06	1.17905e+06	1.51147e+06	1.3671e+06	1.28931e+06	1.54341e+06
374_5-deoxyadenosine	132.155	469.938	180.254	155.629	415.122	126.731	438.44	359.682	938.045	225.467
384_D-ribose	431.689	113.376	623.684	530.749	228.626	110.23	1143.91	113.445	193.894	662.098
388_3-hydroxykynurenine	232.606	272.716	647.93	505.619	229.031	388.775	530.536	402.126	614.631	546.094
39_L-valine
394_d-glucose-1-phosphate	78636.8	57977	139589	54824.3	62119	60381	424576	14927.4	193518	370882
395_sn-glycerol 3-phosphate	460880	438472	398523	360626	397988	318775	460962	439607	443453	387104
397_glycerol-3-phosphocholine	593839	578679	530208	486664	533240	412769	613457	565218	555145	524819
4_glycine		276.978	342.029	436.366	266.006	197.277	346.659	264.265	512.295	323.107
40_-lactate	4512.61	922.243	571.161	197.46	679339	201.275	417.511	1259.14	495.582	3867.45
402_glycerol 2-phosphate	519269	506510	508223	466530	477661	367358	544187	527504	503081	478566
405_inosine 5--triphosphate	303.386	123.401	245.712	103.692	268.023	118.742	166.142	230.869	234.676	203.877
406_2-hydroxybutyric acid	179.011	140.207	188.037	101.904	214.039	250.472	135.378	2176.58	430.752	359.314
409_adenosine 5--diphosphate	2303.9	722.482	3975.85	1916.41	608.029	3603.85	2853.01	985.223	3720.69	3615.81
41_L-threonine	1.0593e+06	912541	774790	676396	942842	174980	828960	671187	710382	589200
410_uridine 5--diphosphate	158.307	189.221		156.047			293.693		218.969
418_N-acetyl-serine	134683	630.286	116341	107452	117193	47112.8	159815	123336	114574	132446
42_D-glucono-1-5-lactone			117.844	110.258	157.523	106.794	154.625	110.792		118.091
422_coenzyme A
425_cytidine-5-diphosphocholine	181700	170089	172641	169723	152576	109225	226636	186132	180513	199839
43_sarcosine	628.831	656.125	638.671	467.992	483.075	1535.03	606.187	483.5	1635.93	753.107
44_thymidine	3263.59	2071.84	1858.48	1307.7	1625.48	1706.8	2278.02	2367.27	996.351	1105.8
449_3-5-diiodo-L-thyronine				146.535
457_fumaric acid	133042	99721	107813	93056	93964.8	94683.1	148308	100809	105432	147471
459_4-hydroxybenzoic acid	727.976	7082.2	1261	6742.7	2449.89	7769.59	694.615	6615.51	14116.4	12382.5
46_2--deoxycytidine 5--monophosphate	743.436	1059.76	3358.96	1194.32	2677.51	1071.98	6772.21	2857.17	4628.57	5436.09
462_2-3-dihydroxybenzoate	18694.4	217.044	218.984	286.021	8602.16	280.82	471.826	5870.42	830.758	7993.73
47_guanine	67715.4	41696.8	51086.1	51444.7	47693.3	21854.1	43345.8	53068.3	44876.3	52185.3
48_taurine	80490972	7.0989e+07	6.86805e+07	6.78093e+07	6.67485e+07	5.93399e+07	7.58547e+07	7.14421e+07	6.24954e+07	7.55658e+07
480_3-(4-hydroxyphenyl)pyruvate	2547.89	837.844	1025.86	1386.73	1090.7	886.478	1409.89	1482.65	451.334	995.09
492_kynurenic acid	5274.98	5997.14	3399.67	5622.46	3779.98	3476.62	2560.59	4848.63	3514.48	1829.25
496_2-methylmalonate	1.14501e+06	988048	1.37265e+06	1.06585e+06	1.00773e+06	1.01778e+06	1.73967e+06	1.1076e+06	1.39617e+06	1.89135e+06
499_xanthurenic acid	901.866	402.498	227.501	201.254	2564.38	363.155	300.41	250.411	261.963	4152.14
50_nicotinate	418.685	503.689	132.452	141.548	228.576	137.86	3307.75	246.971	323.005	176.593
51_D-gluconic acid	545.748	277.316	745.401	619.673	398.977	214.907	1378.66	818.742	796.175	1239.11
525_N-acetyl-L-leucine	9841.57	4296.23	6208.34	5231.03	6297.32	2779.68	3703.19	2392.68	4704.44	3914.74
531_2-methylmaleate	46739.3	22639.9	14897	21578.6	13856.7	10671.2	11282.7	11271.8	15035.8	11426.6
536_dehydro-L-ascorbic acid		8282.66	1537.89	475551		5485.98	38417	78267.6	17804.4	82630.5
54_hypoxanthine	5.16322e+06	3.31756e+06	4.03386e+06	2.95486e+06	3.84685e+06	2.11124e+06	4.61738e+06	3.19405e+06	2.58782e+06	4.2737e+06
55_L-homoserine	7263.59	6214.88	7939.81	6719.48	6197.33	6334.77	9949.5	7193.54	8121.87	11945.8
551_biotin	2.05215e+06	1.3157e+06	1.0717e+06	829820	981265	884366	1.72574e+06	1.12943e+06	739080	1.24063e+06
554_4-aminobenzoate	1104.26	6156.55	1168.77	7034.81	800.3	527.515	200.985	6507.35	6916.47	1730.65
556_purvic acid	642.583	546.089	8472.8	532.465	753.343	524.137	1948.37	994.67	583.103	371.899
56_D-glucose	158.435		133.081	134.369	102.561		102.181	140.896		112.954
563_a-ketoglutaric acid	199254	102039	119578	137358	126375	89798.1	120608	138084	133352	132200
577_anthranilate	4410.22	5557.58	5839.19	5130.88	876.055	1022.73	9057.85	4959.79	3767.75	7153.15
578_Serotonin						116.435		172.017	122.754
58_inosine	1.8247e+07	1.21192e+07	8.94206e+06	8.47525e+06	4.87333e+06	8.0326e+06	1.18005e+07	3.78322e+06	3.33987e+06	9.18337e+06
6_Succinate	1.23521e+06	1.04273e+06	1.52334e+06	1.14984e+06	1.12559e+06	1.10765e+06	1.97093e+06	1.20242e+06	1.50023e+06	2.02937e+06
60_orotate	154447	104161	114707	88303.5	121884	72400.5	129227	87383.3	139.797	127028
607_acetoacetic acid	1457	5152.35	3770.18	4234.94	4015.15	2867.69	8782.59	7168.33	1024.22	4021.47
61_uridine	2.05215e+06	1.3157e+06	1.0717e+06	829820	981265	884366	1.72574e+06	1.12943e+06	739080	1.24063e+06
612_geranyl pyrophosphate	19794	36503.3	26917.7	13917.7	21180.8	26030.1	7951.68	29521.3	16946.3	14073.4
62_creatine	7.9984e+06	6.42437e+06	7.08373e+06	5.66228e+06	6.2435e+06	921769	7.49978e+06	6.20229e+06	5.76179e+06	6.98593e+06
620_palmitate	898.696	1879.01	2303.53	1525.99	3098.17	593.783	2103.89	499.125	1506.82	2432.47
621_retinal	448.249	300.526	475.344	469.65	152.373	647.529	392.75	681.683	379.157	651.967
622_progesterone	6894.34	2237.24		13950.4	9935.75		1431.73	31700.1	1978.77	6778.88
624_farnesyl diphosphate	10549.4	10198.9	11623	10416.4	8952.44	13169.1	8655.56	7022.14	10195.8	12646.4
63_pyridoxine	168.095	423.35	403.083	132.349	170.338	203.845	165.992	170.663	334.807	197.003
630_cholic acid
639_stearate	394.438	310.888	544.365	261.486	556.116	406.971	456.92	747.825	595.44	806.701
64_citrulline	333216	284326	233569	237245	299586	167319	256435	220039	195438	182220
640_decanoate	4245.35	7975.89	5833.19	4998.9	2332.95	3028.89	3002.88	5834.77	8019.31	2763.19
641_linoleate	1.72647e+07	1.4616e+07	1.30518e+07	1.28461e+07	1.37308e+07	1.30992e+07	1.63442e+07	2.01186e+07	1.7013e+07	1.82519e+07
65_kynurenine	5874.65	1008.33	1371.65	1008.4	1054.5	399.526	1179.85	867.751	2351.62	1746.2
67_dihydroorotate	239.427	1241.41	5023.3	173.851	158.514	1836.32	433.63	730.73	220.426	7338.23
685_geranylgeranyl pyrophosphate	135.137						193.587	123.651
686_cholesterol-3-sulfate	1249.01	4546.85	7211.26	815.023	2533.32	631.678	4964.27	218.14	3951.46	2252.51
6-phosphogluconic acid	589.715	346.659	271.191	1008.15	1153.14	1169.33	1564.9	245.551	556.147	837.729
7_L-lysine	7.26585e+06	5.72971e+06	6.98865e+06	6.24899e+06	5.69448e+06	3.87984e+06	5.50106e+06	5.38131e+06	6.01551e+06	5.2923e+06
71_2-dAMP	251.478	250.648	161.129	410.108	223.315	482.874	1442.14	213.58	288.492	859.688
716_phenylpyruvic acid	1120.86	448.424	1050.61	455.771	680.459	657.365	993.928	407.853	558.466	504.52
719_vitamin D3	3011	9933.39	6466.4	5570.13	973.942	4025.64	1135.66	3911.35	11440.5	10379.5
72_urate	421.327	504.19	1561.69	907.274	384.303	140.454	815.892	211.292	900.074	632.732
74_cytosine		150.052		173.075		203.836	118.169	139.171	189.162	128.908
758_glycyldeoxycholic acid	418.246	818.427	433.802	435.897	390.15	146.728	201.88	354.147	3534.47	143.267
76_xanthine	782196	629142	659289	708122	658143	591435	628799	743316	663882	736838
765_2-aminobutanoic acid	234.236	492.61	397.097	199.352	327.564	188.19	217.738	574.387	313.132	241.264
78_guanosine	1.90173e+06	1.23536e+06	1.011e+06	829947	1.0081e+06	1.06895e+06	1.93471e+06	959372	894919	1.3931e+06
8_L-aspartate	1.4164e+06	1.65439e+06	1.6289e+06	1.61244e+06	1.66888e+06	1.47099e+06	1.18379e+06	1.52806e+06	1.57064e+06	1.20659e+06
817_25-hydroxyvitamin D	2284.06	1916.68	250.674	2172.05	1364.53	1974.63	2550.15	2586.58	1970.08	2131.71
82_isoleucine	8357.73	6391.65	8165.65	6060.8	7389.91	5144.06	6790.69	6708.14	6791.01	7657.82
822_acetyl-coenzyme A
84_dihydrofolate	3345.91	296.213	116.858	1751.97	176.13	342.618	193.532	162.613	2380.25	2081.49
85_aconitate	2362.99	454031	1931.32	2920.37	372237	2.30894e+06	1.00947e+06	428567	717090	1.16741e+06
86_5-6-dihydrouracil	502.089	340.413	413.035	120.192	349.051	970.263	946.847	261.562	425.128	243.738
87_nicotinamide mononucleotide	171706	172594	215102	189237	185517	140599	256178	194419	291129	237185
88_purine	133.458			113.873	166.976	174.16	144.275	268.813	112.469	121.064
9_L-glutamine	8.57903e+06	6.38789e+06	7.58668e+06	7.45271e+06	7.26082e+06	4.76281e+06	6.38415e+06	6.36526e+06	7.07133e+06	6.29992e+06
92_cystine
93_shikimate	14323	14378.9	10328.5	16687.7	16149.7	6546.04	7379.23	23132.3	16635.4	13226.2
94_malate	763.296	679.542	1008.95	2272.03	545.197	638.625	1702.15	491.82	878.108	998.514
95_folic acid	203.977	238.857	409.897	1249.03	142.604	166.329	163.152	180.172	253.947	244.695
96_hypotaurine	133169	191077	188119	142010	147372	80829.2	157635	147187	123411	166172
d-glucosamine 6-phosphate	137.339	139.124	184.892		103.941	367.208	1348.26	134.986	350.851	588.909
Erythrose 4-phosphate	183.655	138.736	285.656	144.395	508.289	169.619	322.574	471.09	418.289	122.039
fructose-1-6-bisphosphate	159.753	1464.28	782.313			600.519	106.656	142.758	158.164	143.939
homocysteine
Kelovaline
ketoglutarate	1878.04	13025.5	30183.6	9335.33	26576.4	39482.6	7673.11	3559.98	27649.5	6813.36
oxaloacetic acid	356.089	901.994	1253.88	1331.24	2238.63	513.456	2442.8	1043.43	1624.23	2148.14
Oxidized glutathione	2.62307e+06	3.02739e+06	2.46109e+06	2.18224e+06	2.27152e+06	2.3616e+06	5.02875e+06	3.00392e+06	3.10122e+06	4.60434e+06
phospho_enol_pyruvic acid	107.536	171.547	1132.85	326.568	156.419	3851.16	25449.7	489.292	865.409	29192.5
phosphoglyceric acid	131.897	225.257	109.176		232.93	2358.66	16777.1	104.775	635.67	18277.2
Reduced glutathione	2607.46	2671.77	3892.64	957.758	2220.3	1995.55	306.096	977.109	4939.78	568.902
Ribulose 5-phosphate	891.205	1261.7	3395.28	1577.06	2176.36	3885.79	4460.2	1020.18	3135.32	6192.43

## Sheet: Exp3-RPLC
Compound	CONTROL_D1	CONTROL_D2	CONTROL_D3	CONTROL_D4	CONTROL_D5	NOISE_D1	NOISE_D2	NOISE_D3	NOISE_D4	NOISE_D5
RP_Pos_1_Nad	5.16973e+06	1.84607e+06	4.26438e+06	3.15744e+06	6.4819e+06	7.98294e+06	9.90953e+06	1.05e+07	8.87122e+06	7.52001e+06
RP_Pos_10_L-serine	14145.3	11020.1	14912.2	24479.3	11702.4	11547.8	22536.2	15326.9	11615	22955
RP_Pos_101_guanidinoacetate	229355	295281	268817	290382	247084	260270	320451	265860	279770	347054
RP_Pos_105_(2R)-glyceraldehyde 3-phosphate	1329.97	1467.72	966.963	852.47	715.767	1164.91	904.327	539.259	871.162	579.378
RP_Pos_107_betaine	4.83015e+06	5.72267e+06	5.58562e+06	4.96376e+06	4.78164e+06	5.22793e+06	6.64607e+06	5.5829e+06	6.10719e+06	6.89341e+06
RP_Pos_109_creatinine	363500	364967	499961	333450	246695	56093	14115.8	46392.2	350091	17185.9
RP_Pos_11_L-ascorbate	591.54	2239.41	1860.44	1350.47	1319	1573.52	1240.05	1609.4	999.836	841.421
RP_Pos_110_sorbitol	860.588	10172.8	9203.78	145.992	7071.97	7940.67	8602.99	7688.45	7233.97	483.257
RP_Pos_112_4-pyridoxate	2377.03	1980.09	2492.68	3079.26	2642.57	2967.33	2691.51	2184.08	1800.23	3005.1
RP_Pos_113_deoxycytidine	23370.8	31008.5	28072.1	22257	30091.4	24111.4	18697.5	22927.5	16135.8	21442.9
RP_Pos_115_2-aminoadipate	64255.2	33163.9	40381.8	35143.8	55118.7	63089.5	73554.5	49753.1	93125.8	95805.2
RP_Pos_117_o-phospho-L-serine	185.658	148.121			111.373	369.29	353.809	299.841	320.591	159.476
RP_Pos_118_4-hydroxy-L-proline	3.00788e+07	3.09104e+07	3.4757e+07	2.8638e+07	2.75856e+07	3.20509e+07	2.97562e+07	3.10603e+07	2.64811e+07	2.67305e+07
RP_Pos_12_L-methionine	4.55981e+06	4.94625e+06	5.47561e+06	4.80904e+06	4.4975e+06	3.33981e+06	3.24731e+06	3.37483e+06	3.23029e+06	3.12609e+06
RP_Pos_120_N,N-dimethyl-glycine	1.02665e+06	955859	839594	632795	673399	675786	740218	992905	695897	1.09953e+06
RP_Pos_121_N-methyl-L-glutamate	54407.1	32157.5	34843.4	28958.4	38565.4	38925.6	34195	36664.5	52613	40058.5
RP_Pos_123_1-methyl-L-histidine	6249.59	1041.34	7148.3	2873.49	2633.95	3532.98	6569.65	4107.46	7200.05	14665.3
RP_Pos_126_D-ornithine	27122.4	29693.8	38468.5	36704	31811.9	25943.1	22386.9	22218.1	17565.8	37498.8
RP_Pos_13_L-tryptophan	1.94837e+07	2.41326e+07	554.502	1.87732e+07	1.99937e+07	1.87459e+07	1.99689e+07	564060	1746.81	1.70831e+07
RP_Pos_133_xanthosine	45891.4	29960.9	43447.9	31295.2	41555.5	42218.3	46522.5	49560.4	36468.1	43253.3
RP_Pos_135_homocystine	38395.4	29184.1	27585.7	32707.4	33165.9	47796.5	10672.6	31499	33121.8	33062.7
RP_Pos_138_glyceraldehyde	16675.1	14210.2	5382.33	12858.4	15303	15158	15064.8	17075	10067.2	13570.1
RP_Pos_14_L-phenylalanine	2.82825e+07	3.06913e+07	3.44283e+07	2.95996e+07	3.08345e+07	3875.91	323.806	834.173	2.81522e+07	2.77214e+07
RP_Pos_140_5-oxo-l-proline	3.51606e+06	4.25364e+06	3.56867e+06	3.61718e+06	2.93918e+06	3.8182e+06	3.19942e+06	3.2476e+06	3.04006e+06	4.60172e+06
RP_Pos_141_cystathionine	504.213		113.414	206.119	211.84	222.852	1181.28	219.637	465.864	335.227
RP_Pos_144_1-methyladenosine	76576.5	100047	84255.7	76257.2	76144.5	70326.5	71176	67921.9	58762.2	56331.7
RP_Pos_145_(-)-3-dehydroshikimate		1220.14	337.996	959.256	606.104	1967.73	2013.91	696.043	1094.23	696.484
RP_Pos_15_L-tyrosine	5.45208e+06	5.77158e+06	5.70601e+06	4.72165e+06	4.79153e+06	4.11054e+06	4.83101e+06	4.59636e+06	4.18618e+06	4.34831e+06
RP_Pos_155_pyridine-2,3-dicarboxylate	2571.93	951.279	1086.48	773.031	1841.58	3438.45	3127.66	648.868	2615.24	5801.13
RP_Pos_16_sucrose	40395.1	232.316	193.989	124.284	1707.81	671.552	469.954	354.258	2840.47	47559.4
RP_Pos_161_L-homocysteine	1548.69	813.333	1092.02	1478.94	1551.88	914.585	1295.23	2305.13	1084.99	923.879
RP_Pos_166_3-cytidine monophosphate	76347.6	8647.22	17283.3	13234.2	80492.5	96032	96633.8	92208.6	98380.9	91796.7
RP_Pos_17_D-fructose	23844.3	162483	7746.86	9733.68	4521.72	12445.6	5260	29112.4	9664.39	30007.5
RP_Pos_172_dopamine	38679.6	29531.5	41290.8	28872.9	38622.9	37089.9	38517	38675.4	36530.8	39991.1
RP_Pos_177_L-leucine	4.00145e+07	3.46425e+07	3.85587e+07	3.82814e+07	3.76402e+07	3.65665e+07	3.91852e+07	4.14884e+07	3.43462e+07	3.20255e+07
RP_Pos_18_L-cysteine	15708	32087.4	40765.6	32059.6	9010.37	59209.9	51445.1	50381.9	33033.6	8568.53
RP_Pos_180_putrescine	32884.4	92493.3	28829.7	31854.3	28069.2	32295.8	27659.1	30838.9	28924.8	31415.2
RP_Pos_183_d-glucosamine 6-phosphate	8278	9092.6	6228.49	5490.63	7417.23	6161.4	5416.2	6042.36	5870.24	4766.84
RP_Pos_186_D-glucosamine	5695.09	5174.81	136.3	219.81	290.861	8595.48	4132.56	4004.4	184.794	410.453
RP_Pos_187_D-glucuronic acid	26131.2	12570.5	662.115	14255.5	653.454	31926.8	221.421	457.734	1076.35	33376.7
RP_Pos_188_L-lysine	1.19004e+06	982978	1.32271e+06	1.24438e+06	926702	1.23192e+06	1.27966e+06	1.23991e+06	1.06567e+06	1.2262e+06
RP_Pos_189_L-arginine	175078	190888	117342	143582	182348	87884.5	66667.6	76271.3	74049.3	70888.6
RP_Pos_19_beta-alanine	2133.48	1443.76	1274.98	2372.49	3228.27	667.366	1264.25	562.795	1490.1	1396.55
RP_Pos_190_L-histidine	33375.5	29640.2	59439.3	31723.2	30549.5	42153.2	49314.7	30136.9	39724.7	35414.7
RP_Pos_191_a-D-glucose-6-phosphate	14494	1595.75	1495.42	4168.1	5144.88	20970.9	5488.42	5437.24	30485.3	5876.2
RP_Pos_192_DL-isocitric acid	5553.87	47037.4	33433.7	16775.4	8706.32	12127.1	61993.8	11302.7	49154.5	13030.8
RP_Pos_194_5-methylcytosine	1833.67	168.034	1715.92	257.663	117.764	334.617	180.904	131.866	1289.45	1642.14
RP_Pos_195_L---carnitine	1.75237e+06	2.93096e+06	2.38942e+06	844115	1.81361e+06	1.17963e+06	1.86051e+06	1.64023e+06	1.79724e+06	2.05648e+06
RP_Pos_196_spermidine	6289.82	55577.7	41626.1	58071.4	16921.8	85766.1	14389	16770.3	16092.7	22354
RP_Pos_197_spermine	1.06942e+06	607796	884130	154898	1.09426e+06	117018	443725	3.87214e+06	1.63922e+06	1.65211e+06
RP_Pos_20_tetrahydrofolate	4966.19	3978.38	2600.36	2448.17	3989.46	8050.78	7132.62	4464.69	5374.28	4999.37
RP_Pos_204_pyridoxamine	38216	66132.7	81886.4	48678.9	39143	26581.2	36141.9	35938.8	22839.6	37783.8
RP_Pos_21_uridine-5-monophosphate	84768.8	32942.2	19381.6	18327.9	117487	109351	95537.4	88870.2	96823.5	78815.2
RP_Pos_210_cytidine 2,3-cyclic monophosphate	790.913	169.872	169.841	355.697	630.187	617.433	1351.3	2183.91	1246.79	1632.58
RP_Pos_211_O-acetyl-L-serine	1008.11	854.634	2209.49	857.515	1315.66	1450.48	3284.47	855.828	638.908	440.353
RP_Pos_214_uridine 5-diphospho-N-acetylglucosamine	272200	7919.41	48627	28632	225843	74629.4	167624	56491.8	428114
RP_Pos_215_6-phosphogluconic acid	144.995		406.509	370.486	131.662	173.539	295.096	178.023	225.78	133.442
RP_Pos_217_RS-mevalolactone	1028.03	327.849	142.663	470.596	862.417	561.222	401.587	309.322	1010.11	493.261
RP_Pos_219_thymidine 5-monophosphate	1631.23	2398.5	568.499	1778.69	349.731	167.675	4536.67	3746.9	385.321	138.858
RP_Pos_22_uracil	416.542	2051.48	163.501	381.988	1403.3	1002.63	451.538	365.247	850.489	335301
RP_Pos_220_2-deoxyuridine 5-monophosphate	2235.77	771.568	504.275	1371.38	526.498	2468.4	836.658	1434.91	2158.78	926.979
RP_Pos_221_5-phospho-D-ribose-1-diphosphate	646.563	1592.44	895.067	1324.59	1257.65	1061.6	1339.01	618.521	1287.42	926.184
RP_Pos_222_guanosine 5-diphosphate	29689.2	3701.14	12651.7	2637.79	5198.65	1249.78	15946.5	9463.37	9388.31
RP_Pos_224_guanosine 5-triphosphate	2525.43	3209.6	2957.36	2847.05	2920.97	3491.32	3200.35	2924.47	649.555	1662.81
RP_Pos_225_uridine 5-diphosphoglucose	19492.3	229.233	4126.89	539.098	17816.7	4110.92	18933.3	24817.4	12676.4	13804.1
RP_Pos_226_phospho(enol)pyruvic acid	5948.56	5176.18	5497.36	3635.47	5313.6	7175.43	5597.09	4781.87	6218.24	6414.42
RP_Pos_229_5-Aminoimidazole-4-carboxamide-1-b-D-ribofuranosyl 5-monophosphate	21319	3151.34	2220.8	3160.62	19192.2	41206.3	28067	28464	27522.8	38491.7
RP_Pos_23_glycerol	10555.9	41022.7	42252.4	41441.3	13562.8	18411.1	11036	16509.2	20413.3	9306.77
RP_Pos_230_phosphocreatine	99968.6	1342.75	302.024	4992.7	48239.4	16855.7	124118	147619	116417	60316.2
RP_Pos_232_isopentenyl pyrophosphate	287.987	173.667			167.843	212.56	310.607	341.116		244.914
RP_Pos_234_guanosine 5-diphosphoglucose	24404.3	143.426	451.723	1069.95	4993.86	5852.22	4026.16	343.771	142.685	32313.2
RP_Pos_235_adenosine-5-diphosphoglucose	1746.49	3204.15	3738.46	6287.24	3594.94	1193.73	2077.08	1636.44	539.786	890.131
RP_Pos_238_uridine 5-diphosphoglucuronic acid	5653.44	5634.88	155.471	2845.23	1638.49	1580.94	3419.32	1991.82	564.661	1761.71
RP_Pos_239_2-deoxyguanosine 5-monophosphate	24434.8	1006.79	840.944	1488.59	37171.8	32988	27122	32532.5	23309.3	27328.9
RP_Pos_24_D-galactose	18258	42781	10526.4	8276.87	14064.9	4640.15	16192.9	5274.73	11905.4	37694.7
RP_Pos_242_?-D-galactose 1-phosphate	2204.91	2423	3169.23	9807.06	17384.8		10182.2	9663.15	10507.2	5463.69
RP_Pos_243_D-fructose 6-phosphate	6343.35	4193.97	5682.9	3869.89	6869.73	11084.5	11133.5	10466.6	8589.16	23441.3
RP_Pos_244_xanthosine 5-monophosphate	16580.4	2397.32	3710.5	4425.82	18821.1	22249.8	23530.6	22936.5	21215.1	23541.3
RP_Pos_247_2-deoxyadenosine 5-diphosphate	126.648			129.01
RP_Pos_25_inosine 5-phosphate	5.49939e+06	1.27747e+06	678403	830599	6.42893e+06	8.94211e+06	6.22059e+06	6.02663e+06	6.67265e+06	6.52262e+06
RP_Pos_250_pyridoxal 5-phosphate	91739.9	2978.23	4002.44	2357.07	97984.3	158168	157226	133818	139483	139880
RP_Pos_251_adenosine 3,5-diphosphate	738372	252994	366267	358419	456548	736879	1.46593e+06	1.54939e+06	961851	775564
RP_Pos_252_flavin adenine dinucleotide	204072	88947	1043.27	32987
RP_Pos_254_cytidine 5-diphosphate	735.105	4772.66	426.009	3083.7	34508.6	22350.8	1917.32	26986.4	25658.3	2860.15
RP_Pos_255_inosine 5-diphosphate	35680.6	27401.1	46002.6	29723.3	37744.2	17565.8	33949.1	29521.4	19212.6	18716.6
RP_Pos_258_dihydroxyacetone phosphate	61465.2	46229.4	48928.4	33133.4	67783.9	52348.6	46983.1	49964.7	53589	42715.6
RP_Pos_260_2-deoxyguanosine	35624	20899.1	23877.2	17087.2	33129.2	46024	51788.2	53696.2	39171.8	104.636
RP_Pos_263_N-acetyl-L-aspartic acid	81880.9	23988.8	43169	40021.2	91633.2	127619	104969	97959.2	107504	91774.6
RP_Pos_264_L-pipecolic acid	892024	851557	959716	1.00129e+06	923828	918950	763679	905428	853398	938.694
RP_Pos_269_O-phospho-DL-serine	103.736	109.271	105.27	308.057	177.789	118.178	206.053	317.35	155.43	384.135
RP_Pos_27_n-acetyl-d-glucosamine	317570	402102	362987	5.33623e+06	1.00174e+06	7.23716e+06	2.36137e+06	9.05696e+06	2.20261e+06	2.15735e+06
RP_Pos_270_N-acetyl-DL-methionine	1114.71	267.623	441.953	621.352	1509.41	3215.51	1746.03	1404.34	1401.53	703.524
RP_Pos_272_N-acetyl-L-asparagine	1699.04	1939.52	2295.57	2589.08	2495.18	1838.52	1640.5	1714.34	1527.56	1805.25
RP_Pos_273_thiamine (ion)	594.258	104.697	111.22	175.269	949.96	527.61	1603.31	1617.08	1293.78	1471.72
RP_Pos_275_a-N-acetyl-L-lysine	133605	118548	164113	147346	131314	111985	115124	108163	118717	117401
RP_Pos_277_S-5-adenosyl-L-homocysteine	402411	192653	244961	182834	447219	449357	422371	444323	417221	355878
RP_Pos_28_adenine	354859	195500	321756	233230	350591	384176	339416	363574	307385	284978
RP_Pos_281_2-deoxyguanosine 5-diphosphate		180.779		102.325		201.952	135.772	123.033	131.159	166.672
RP_Pos_282_D-(-)-3-phosphoglyceric acid	2987.2	1662.57	350.137	868.11	219.306	7121.2	1261.07	144.036	293.009	234.525
RP_Pos_284_1-methylnicotinamide	1506.62	919.069	428.101	481.907	1457.07	2057.71	1489.69	2618	2160.54	2901.38
RP_Pos_285_L-ornithine	27122.4	29693.8	38468.5	36704	31811.9	25943.1	22386.9	22218.1	17565.8	37498.8
RP_Pos_286_adenosine 5-monophosphate	24434.8	1006.79	840.944	1488.59	37171.8	32988	27122	32532.5	23309.3	27328.9
RP_Pos_288_D-cellobiose	772.247	1588.81	1196.21	1059.84	961.574	1166.9	618.048	629.282	1371.15	1012.79
RP_Pos_289_2-deoxyadenosine	1555.94	567.907	589.016	578.405	2339.71	1113.19	1618.41	1836.91	1211.46	1891.68
RP_Pos_29_L-proline	470203	288928	438789	1.21372e+06	435784	117026	1.10378e+06	784683	787226	720650
RP_Pos_3_L-glutamic acid	1.53853e+06	597186	653974	872925	1.34603e+06	1.46551e+06	1.44426e+06	1.27586e+06	1.35954e+06	1.3382e+06
RP_Pos_30_malate	1472.9	9352.11	144.068	1662.38	1433.1	307.217	2384.14	3151.66	2424.96	2852.79
RP_Pos_301_L-histidine	34509.9	19170.7	35906.4	21062.1	31722.9	23090.2	38899	43654.9	34259.9	23136.5
RP_Pos_304_guanosine 5-monophosphate	3.34965e+06	255896	224573	243565	4.01842e+06	3.74119e+06	3.4291e+06	3.54982e+06	3.79089e+06	3.827e+06
RP_Pos_31_L-asparagine	138390	12425.2		44165.8		127530	132895	68628.1	89178.2	105862
RP_Pos_312_glyoxylic acid	56997.4	61352.7	37976.9	12480.3	50829.8	51212.9	66890.9	51012.7	37245.9	51645.3
RP_Pos_32_nicotinamide	1.65291e+07	1.61902e+07	1.9117e+07	1.37081e+07	2.35067e+07	2.26388e+07	1.89333e+07	1.9209e+07	1.80458e+07	1.89736e+07
RP_Pos_33_citrate	5553.87	47037.4	33433.7	16775.4	8706.32	12127.1	61993.8	11302.7	49154.5	13030.8
RP_Pos_332_4-aminobutanoic acid	7.68329e+06	9.51288e+06	8.69785e+06	8.42724e+06	7.74725e+06	9.61567e+06	7.50879e+06	9.97802e+06	9.40237e+06	8.70959e+06
RP_Pos_336_thiamine monophosphate	927.332	535.475	921.423	838.081	327.51	880.631	1109.8	5448.07	764.886	834.529
RP_Pos_343_O-acetyl-L-carnitine	1.96261e+07	774204	3.66529e+06	4.68593e+06	1.95703e+07	1.94006e+07	2.27891e+07	2.54784e+07	2.91711e+07	1.16571e+07
RP_Pos_345_inosine 5-monophosphate	228775	105276	61583.2	68787	321324	310210	224276	234151	310000	228858
RP_Pos_348_acetylcholine	3772.53	36372.2	36982	34074	36238.4	11526.8	37942.3	30819.2	31332.8	36646.5
RP_Pos_352_2-deoxy-D-ribose	1917.49	104.218	447.369	478.05	876.026	367.344	1054.31	256.27	1606.7	909.77
RP_Pos_354_adenosine	8.60841e+07	5.6538e+07	6.1016e+07	5.33382e+07	9.44003e+07	8.48509e+07	9.55498e+07	1.06857e+08	8.84973e+07	8.20149e+07
RP_Pos_36_5-methylthio-adenosine	6.17436e+06	3.27521e+06	5.26872e+06	3.82998e+06	6.02423e+06	6.92519e+06	5.75531e+06	5.93902e+06	5.39171e+06	4.78576e+06
RP_Pos_363_L-methionine sulfoximine						120.372
RP_Pos_37_thymine	387.805	1276.18	2198	1050.72	2803.7	3780.65	766.621	693.003	815.824	825.656
RP_Pos_374_5-deoxyadenosine	2856.8	2459.57	2853.77	2162	2938.89	4408.16	3526.76	2981.17	3932.53	3055.6
RP_Pos_376_histamine	206437	189512	227652	137423	259278	281372	235861	216386	262742	221352
RP_Pos_385_cytidine	91049.9	93212.8	98769.7	62933	116739	83708.3	85534.6	86714	81705.1	75829
RP_Pos_387_vitamin B12			103.565	112.765	158.617		109.4		112.526
RP_Pos_388_3-hydroxykynurenine	311.096	173.895	567.72	244.871	817.719	221.013	675.239	112.127	834.618	1058.65
RP_Pos_39_L-valine	5.21782e+06	6.02467e+06	7.05212e+06	6.16927e+06	5.02368e+06	6.24623e+06	5.52041e+06	5.31222e+06	4.75763e+06	4.94801e+06
RP_Pos_394_alpha-d-glucose 1-phosphate	2994.7	1170.44	331.63	892.36	2428.64	4270.88	4463.28	6842.19	20388.5	4343.21
RP_Pos_395_sn-glycerol 3-phosphate	19522.6	21496	12551.1	15617.4	11196.3	12790.9	15976.6	10635.9	13236.2	11473.1
RP_Pos_396_D-ribose 5-phosphate	531.836		240.247	249.853	1345.27	1968.31	2708.94	1892.1	1791.67	1834.12
RP_Pos_397_glycerol 3-phosphocholine	1.16446e+06	3.37533e+06	1.43114e+06	1.67933e+06	1.62327e+06	163123	889238	572727	55590.9	207725
RP_Pos_398_cadaverine	6788.59	6521.14	8178.45	8182.42	7199.42	5703.02	10203.8	19402.3	8137.71	9352.05
RP_Pos_4_glycine	4413.02	2214.45	12960.1	1908.19	4846.18	4191.72	2439.24	6529.53	3659.36	5852.6
RP_Pos_40_lactate	58911.7	52039.2	52038.2	43805	887.665	67454.1	61887.4	60218.1	64929.5	58833.3
RP_Pos_402_glycerol 2-phosphate	211.658	1973.71	1408.2	818.345	1593.58	134.759	106.191	184.865	811.416	437.874
RP_Pos_405_inosine 5-triphosphate	1065.3	679.472	1116.52	1244.38	1549.7	1710.62	970.965	1431.91	1265.23	809.57
RP_Pos_406_R,S-2-hydroxybutyric acid	135.056	212.946	313.154	141.004	253.291	165.691	223.503	110.613	147.565	117.046
RP_Pos_409_adenosine 5-diphosphate	452850	198943	292886	223032	649911	747665	623000	1.19192e+06	634696	576398
RP_Pos_41_L-threonine	40734.2	31433.3	65351.7	57835	33765.3	25739.1	86692	38893.9	44984.5	52133.3
RP_Pos_410_uridine 5-diphosphate	3346.21	2691.86	5618.47	5088.69	3145.5	37436.7	22041.8	16641.1	6377.07	2197.71
RP_Pos_418_N-acetyl-DL-serine	3160.26	5541.66	8077.58	27358.5	4353.32	3094.31	2813.24	90277.1	38317.7	2077.93
RP_Pos_422_coenzyme A	240.345	250.366	392.931	280.555	315.964	423.413	101.581	544.927	192.447	188.542
RP_Pos_425_cytidine 5--diphosphocholine	41182.1	20087.5	32928.4	24969.8	31822.3	34964.8	43119.2	38231.1	45532.7	32250.8
RP_Pos_428_N-trimethylamine	121802	70121	94999.9	75661	101996	93051.7	77783.5	126303	74437.9	86138.7
RP_Pos_43_sarcosine	243465	622658	57656.2	590747	625099	236006	622158	664191	513798	96884.1
RP_Pos_44_thymidine	2436.12	2822.03	4023.52	1594.54	5395.95	4116.03	2215.76	2790.54	3334.48	4620.97
RP_Pos_449_3,5-diiodo-L-thyronine	804.78	757.544	110.093	181.408	954.743	262.416	1156.15	1479.31	449.268	644.219
RP_Pos_454_oxaloacetic acid	16871.9	27532.1	59774.1	83346.5	77329.8	101108	26322.7		45726.1	86109.1
RP_Pos_457_fumaric acid	1702.64	328.14	1652.48	1262.41	564.513	776.594	1125.24	125.223	2175.49	970.786
RP_Pos_459_4-hydroxybenzoic acid	2017.36	2355.97	2788.32	1827.05	956.135	646.648	2540.11	3340.47	2482.69	3456.58
RP_Pos_46_2-deoxycytidine 5-monophosphate	5230.01	1702.72	1526.47	822.758	5010.92	5764.97	5417.84	7069.12	4894.82	4256.14
RP_Pos_462_2,3-dihydroxybenzoate	34725.2	13171.6	6456.01	7960.14	6588.08	13930.8	10654.5	14811	12227.3	4928.77
RP_Pos_47_guanine	557613	523257	459333	488359	361174	445503	445978	454020	403801	425514
RP_Pos_48_taurine	403084	241712	312842	410402	1.71399e+06	1.0054e+06	2.01465e+06	404681	435497	341700
RP_Pos_492_kynurenic acid	452.599	524.149	610.943	419.456	492.108	624.673	862.258	531.456	657.606	571.609
RP_Pos_496_2-methylmalonate	560.844	431.114	898.493	605.657	199.97	408.576	389.203	422.388	374.536	838.45
RP_Pos_499_xanthurenic acid	52937.9	65884.3	65874.7	51026.8	52043.7	52272.3	55289.6	49224.3	45699	45149.2
RP_Pos_5_L-alanine	44771.8	270761	225034	191513	288833	304310	285274	306775	95066.7	263064
RP_Pos_50_nicotinate	248436	178008	204411	157081	305123	250972	204581	244810	219914	209781
RP_Pos_51_D-gluconic acid	377.395	216.683	717.472	143.559	784.861	7335.24	9075.11	212.774	886.126	428.341
RP_Pos_525_N-acetyl-L-leucine	318.066	599.037	1177.32	206.074	745.347	932.695	719.135	659.038	1824.83	2490.79
RP_Pos_536_dehydro-L-ascorbic acid	9192.74	4990.06	6691.69	3487.82	3617.7	4450.02	1403.95	4932.46	4549.89	2687.71
RP_Pos_54_hypoxanthine	1.01995e+07	6.87765e+06	8.70414e+06	5.78614e+06	1.11458e+07	9.99996e+06	1.01141e+07	1.2683e+07	1.01629e+07	8.79644e+06
RP_Pos_55_L-homoserine	44321.7	50578	44547.4	55350.6	50965.1	27299.4	35090.9	32430.2	49126.8	44915.9
RP_Pos_551_biotin	1790.83	2169.89	6285.1	1006.02	921.153	1702.74	1896.62	5032.98	1744.39	5345.97
RP_Pos_554_4-aminobenzoate
RP_Pos_556_pyruvic acid	46091.2	79694.8	69393.5	16237.5	17022	14129.8	74946.7	13737.5	28636.2	28969.3
RP_Pos_56_D-glucose	8768.2	5685.94	4070.14	4852.83	7534.67	6276.47	6119.17	7627.56	7821.52	8533.6
RP_Pos_563_a- ketoglutaric acid	1923.8	1191.06	2191.21	2074.2	2871.07	3529.12	2313.94	2888.91	5939.3	4415.75
RP_Pos_577_anthranilate	472.205	127.75	414.39	386.482	256.453	464.773	303.968	250.463	397.04	838.458
RP_Pos_578_serotonin	24307.6	147367	88003.3	24813.3	38377.1	9308.57	30887.1	28038.4	5243.65	20284.1
RP_Pos_58_inosine	7.66379e+06	6.49772e+06	6.97583e+06	6.36252e+06	8.27788e+06	7.55427e+06	7.51033e+06	8.30154e+06	7.50588e+06	7.04147e+06
RP_Pos_607_acetoacetic acid	4200.76	17396.6	31540	751.353	97394.1	11932	50400.4	47215.2	54576.1	105951
RP_Pos_61_uridine	61250.7	182777	149.024	172193	226353	175660	182918	185219	154154	171752
RP_Pos_618_cholesterol	22584.3	15185.5	11188.9	11029.5	17192.9	41842.2	36429.9	30590.4	32590.1	28600.5
RP_Pos_62_creatine	342981	1.89915e+07	186101	309014	6.25014e+06	1.51034e+06	760133	330661	197835	220483
RP_Pos_620_palmitate hexadecanoic acid	103.139	865.614	1824.53	127.185	1092.34	2078.03	568.149	2847.56	586.928	962.276
RP_Pos_622_progesterone	1344.98	818.221	1545.73	577.231	588.733	878.082	559.456	164.481	359.96	141.101
RP_Pos_625_indole	3.34837e+06	3.70655e+06	3.41015e+06	3.86226e+06	2.96466e+06	3.20484e+06	4.52819e+06	3.21184e+06	3.57459e+06	4.84404e+06
RP_Pos_63_pyridoxine	1724.68	4762.43	4433.99	3225.05	3572.69	2595.25	1536.94	1429.52	5354.97	4044.59
RP_Pos_630_cholic acid	2987.69	2306.49	5334.87	2388.48	4175.85	2983.34	2064.73	3306.76	1541.64	687.68
RP_Pos_639_stearate	23572.6	36224.5	21880.1	13983.6	23420.4	22096.4	23804.5	23482.5	23583.5	23612
RP_Pos_64_citrulline	4053.98	5365.87	4619.88	4694.72	5963.29	4588.98	3678.64	3419.82	3218.28	2772.93
RP_Pos_641_linoleate	66027.7	62810.1	50412.5	54551.2	46380.1	44155.9	54171.7	21317.2	31291.5	29087.7
RP_Pos_65_L-kynurenine	26730.4	30426	28671.7	36906.8	29815.3	32072.7	24326.1	24970.7	29269.3	22002
RP_Pos_66_4-aminobutanoate	32559	33216.1	25439.1	39604.9	42734.6	29257.1	35895.1	32546.6	38983	39166.3
RP_Pos_662_docosahexaenoic acid	383.041	146.606	104.389	122.938	383.614	265.377	352.827	127.039	387.545	419.512
RP_Pos_67_(S)-Dihydroorotate	1953.53	2080.39	3469.31	3336.33	5861.97	3668.99	3968.67	3121.8	5844.95	2483.89
RP_Pos_686_cholesterol 3-sulfate	291.107	1350.16	499.133	3824.81	2207.93	564.986	2026.8	536.777	3949.02	347.177
RP_Pos_69_fructose 1,6-biphosphate	693.242	2268.96	19210.1	414.849	753.657		2075.95	4118.87	2834.87	3487.13
RP_Pos_7_L-lysine	1.19004e+06	982978	1.32271e+06	1.24438e+06	926702	1.23192e+06	1.27966e+06	1.23991e+06	1.06567e+06	1.2262e+06
RP_Pos_71_Deoxyadenosine monophosphate	2.69886e+06	1.9985e+06	2.5358e+06	2.49903e+06	3.42561e+06	3.28486e+06	3.68524e+06	4.62365e+06	3.40192e+06	4.13993e+06
RP_Pos_716_phenylpyruvic acid	1504.43	850.028	1204.68	469.363	1441.45	595.342	669.605	726.067	585.421	518.071
RP_Pos_719_vitamin D3 calciol	75335.2	32275.5	35493.9	28997.9	15410.4	29851.1	32627.9	18355.7	23012.7	23817.7
RP_Pos_72_urate	133494	220174	240859	171388	151547	100636	118804	112758	87295.6	124090
RP_Pos_74_cytosine	622917	520365	620761	453586	689887	727964	793848	697029	613900	772958
RP_Pos_758_Glycyldeoxycholic acid	4341.01	1545.29	483.387	2782.36	5245.24	8048.43	539.976	6367.69	642.651	4545.28
RP_Pos_76_xanthine	3.07061e+06	2.55306e+06	3.49515e+06	2.43935e+06	3.07074e+06	2.85735e+06	3.40246e+06	3.32515e+06	2.75888e+06	1116.03
RP_Pos_765_2-aminobutanoic acid	435247	347095	408274	413351	421348	532284	392703	469935	532053	585914
RP_Pos_78_guanosine	5.9496e+06	2.87724e+06	3.34783e+06	2.53002e+06	6.68299e+06	5.46697e+06	6.82466e+06	7.44905e+06	5.55746e+06	6.19466e+06
RP_Pos_8_L-aspartate	41278.6	4839.61	22751.9	6400.46	17553	23369.3	4064.35	21838.3	29494.4	65226.7
RP_Pos_807_betaine aldehyde cation	7231.57	5390.95	4966.22	4533.88	5427.41	4985.89	5987.17	3411.67	6045.24	4065.75
RP_Pos_812_2-deoxyinosine	108320	63348.6	82862	50739.7	108136	125262	149697	139616	112440	157292
RP_Pos_817_25-hydroxyvitamin D	216.286		1396.72	815.451		703.378	545.291	648.995	791.351	494.167
RP_Pos_82_L-isoleucine	3.23899e+07	3.42666e+07	3.75557e+07	3.21342e+07	3.19206e+07	3.60896e+07	3.24754e+07	3.41874e+07	2.91254e+07	3.0274e+07
RP_Pos_832_adenosine 5-phosphosulfate	697.526	1341.52	612.381	901.329	242.768	622.99	557.972	221.846	767.582	1413.74
RP_Pos_84_dihydrofolate	139.05				110.426			100.239
RP_Pos_86_5,6-dihydrouracil	46091.7	50595.3	57889.5	56693.7	44021.8	39365.9	39634.4	43586	43502.1	44303
RP_Pos_869_sedoheptulose 7-phosphate	18638	16010.4	13864.9	21057.9	17873	20399.1	20016.3	58153.3	58028.5	8354.33
RP_Pos_87_nicotinamide mononucleotide	14060	332.428		589.882	5712.04	1050.25	7132.02	3677.97	12503.6	11157
RP_Pos_870_e1rythrose 4-phosphate		190.883	223.461	231.97		178.35	172.75	191.219	192.068	308.313
RP_Pos_88_purine	3060.34	2766.62	2981.83	2308.13	148.701	2499.8	3848.62	2960.78	2105.1	2931.88
RP_Pos_9_L-glutamine	111412	100708	173901	111302	96041.3	105433	110873	113225	159943	84191.8
RP_Pos_92_L-cystine	164.625	120.871		382.093	215.535	135.655	101.626	143.037	160.675	107.174
RP_Pos_94_(R)-malate	1472.9	9352.11	144.068	1662.38	1433.1	307.217	2384.14	3151.66	2424.96	2852.79
RP_Pos_95_folic acid	1822.35	466.831	495.291	321.991	576.86	1633.15	570.83	629.482	543.62	495.712
RP_Pos_96_hypotaurine	4618.63	3101.98	3655.86	6829.51	4067.81	1976.57	3077.59	2096.01	3311.32	2464.7
RP_Pos_97_D-tryptophan	1.94837e+07	2.41326e+07	554.502	1.87732e+07	1.99937e+07	1.87459e+07	1.99689e+07	564060	1746.81	1.70831e+07
RP_Pos_98_deoxyuridine	640.584	222.13	363.96	23109.8	743.499	418.216	574.198	795.155	506.197	615.153
RP_Pos_Agmatine	89872.4	108500	68701.4	54353.7	65847	113851	130050	88085.3	110036	124923
RP_Pos_alpha ketoglutarat		129.959	147.306	129.149	156.592	227.722		247.156	170.916	147.742
RP_Pos_Oxidized Glutathione	1.6129e+07	3.04105e+06	4.79813e+06	3.29954e+06	1.93811e+07	2.25367e+07	2.16484e+07	2.0483e+07	1.72962e+07	2.07381e+07
RP_Pos_Reduced Glutathione	2.29475e+06	48235.6	303059	527169	29922.1	2.94542e+06	362933	263151	46879.6	63134.3
RP_Pos_succinate	66190.6	11743	35181.6	24630.1	79517.9	38653.8	76376.6	87457.8	74442.9	77009

[truncated: 1 more sheets: Exp3-HILIC]
